# Supplementary material for: Susceptibility of SARS-CoV-2 Omicron Variants to Therapeutic Monoclonal Antibodies: Systematic Review and Meta-analysis
Source: Microbiol Spectr. 2022 Jun 14;10(4):e00926-22. doi: 10.1128/spectrum.00926-22 (PMC9430471; doi:10.1128/spectrum.00926-22)
Supplement: Supplemental File 1 — Supplemental material. Download spectrum.00926-22-s0001.xlsx, XLSX file, 0.03 MB [file spectrum.00926-22-s0001.xlsx]

## Sheet: Sheet 1
ref_name	section	ab_name	variants	control_var_name	control_ic50	omicron_ic50	fold
Aggarwal21	Table 2	Bamlanivimab	BA.1	A.2.2	32.0*	>10000	>313*
Ai22	Figure 3A	Bamlanivimab	BA.1	B	3	>10000	>3333
Boschi22	Figure 1A	Bamlanivimab	BA.1	B.1.1	0.23*	3593.85*	15625*
Cameroni21	Figure 3b, 3c, Extended Data Table 2	Bamlanivimab	BA.1	B.1	21.3	>10000	>469
Cao21	Fig 4b	Bamlanivimab	BA.1	B.1	13	>10000	>769
Cao22	Table S2	Bamlanivimab	BA.1	B.1	12.8	>10000	>781
Chen22	Fig 1h	Bamlanivimab	BA.1	A	3	>10000	>3333
Cui22	Figure 5C	Bamlanivimab	BA.1	B.1	12.5	>10000	>800
Dejnirattisai22	Figure 4C, Table S1	Bamlanivimab	BA.1	B	6	>10000	>1667
Gruell22	Fig 2	Bamlanivimab	BA.1	B	3.1	>10000	>3226
Gruell22b	Figure 4B	Bamlanivimab	BA.1	B	5	>10000	>2000
Hoffmann22	Figure 2C	Bamlanivimab	BA.1	B.1	6	>10000	>1667
Iketani22	Figure 2b	Bamlanivimab	BA.1	S:614G			>1496
Liu21	Figure 2c	Bamlanivimab	BA.1	B.1	0.7*	>10000	>14286*
Lusvarghi22	Fig 4	Bamlanivimab	BA.1	B.1	2.5	>10000	>4000
Ma22	Figure 2b	Bamlanivimab	BA.1	A	80.0*	>10000	>125*
Rothenberger21	V4 Table 2	Bamlanivimab	BA.1	B	13	>10000	>769
Sheward22	Table 2	Bamlanivimab	BA.1	B.1	7	>10000	>1429
Tada22	Figure 2e	Bamlanivimab	BA.1	B.1	0.8*	>10000	>12500*
Takashita22	Table 1	Bamlanivimab	BA.1	A	4.69	>10000	>2132
Touret22	Figure 1, Table 1	Bamlanivimab	BA.1	B.1	13	>10000	>769
VanBlargan22-1	Figure 2g	Bamlanivimab	BA.1	B.1	10	>10000	>1000
VanBlargan22-2	Figure 3g	Bamlanivimab	BA.1	B.1	14	>10000	>714
Wang22	Figure 2	Bamlanivimab	BA.1	B.1	2.2	>10000	>4545
Westendorf21	Table 3D	Bamlanivimab	BA.1	B.1	3.4	>10000	>2941
Westendorf21	Table 3D	Bamlanivimab	BA.1	B.1	3.7	>10000	>2703
Yuan22	Figure 2A	Bamlanivimab	BA.1	B	7	>10000	>1429
Zhou21	Figure 2C	Bamlanivimab	BA.1	B.1	3.6	>10000	>2778
Aggarwal21	Table 2	Casirivimab	BA.1	A.2.2	27.0*	>10000	>370*
Ai22	Figure 3A	Casirivimab	BA.1	B	2	>10000	>5000
Boschi22	Figure 1B	Casirivimab	BA.1	B.1.1	0.74*	>10000	>13514*
Cameroni21	Figure 3b, 3c, Extended Data Table 2	Casirivimab	BA.1	B.1	8.9	>10000	>1124
Cao21	Fig 4b	Casirivimab	BA.1	B.1	5	>10000	>2000
Cao22	Table S2	Casirivimab	BA.1	B.1	5.31	>10000	>1883
Chen22	Fig 1h	Casirivimab	BA.1	A	2	>10000	>5000
Cui22	Figure 5C	Casirivimab	BA.1	B.1	6.1	>10000	>1639
Dejnirattisai22	Figure 4C, Table S1	Casirivimab	BA.1	B	4	>10000	>2500
Gruell22	Fig 2	Casirivimab	BA.1	B	1.9	>10000	>5263
Gruell22b	Figure 4B	Casirivimab	BA.1	B	5	>10000	>2000
Hoffmann22	Figure 2C	Casirivimab	BA.1	B.1	4	963.0*	241*
Iketani22	Figure 2b	Casirivimab	BA.1	S:614G			>2201
Ju22	Figure S1F	Casirivimab	BA.1	B	2	>10000	>5000
Liu21	Figure 2c	Casirivimab	BA.1	B.1	0.3*	>10000	>33333*
Ma22	Figure 2b	Casirivimab	BA.1	A	46.0*	>10000	>217*
Ohashi22	Table 1	Casirivimab	BA.1	A	13.9	>10000	>719
Rothenberger21	V4 Table 2	Casirivimab	BA.1	B	3.2	>10000	>3125
Sheward22	Table 2	Casirivimab	BA.1	B.1	9	>10000	>1111
Syed21	Table 2	Casirivimab	BA.1	B.1	36.0*	>10000	>278*
Tada22	Figure 2e	Casirivimab	BA.1	B.1	2.1	>10000	>4762
Takashita22	Table 1	Casirivimab	BA.1	A	2.79	>10000	3584
Touret22	Figure 1, Table 1	Casirivimab	BA.1	B.1	8	>10000	>1250
VanBlargan22-1	Figure 2g	Casirivimab	BA.1	B.1	11	>10000	>909
VanBlargan22-2	Figure 3g	Casirivimab	BA.1	B.1	14	>10000	>714
Wang22	Figure 2	Casirivimab	BA.1	B.1	2	>10000	>5000
Westendorf21	Table 3D	Casirivimab	BA.1	B.1	5.2	>10000	>1923
Westendorf21	Table 3D	Casirivimab	BA.1	B.1	7.9	>10000	>1266
Yamasoba22	Figure 2d	Casirivimab	BA.1	B.1	8.7	>10000	>1149
Yuan22	Figure 2A	Casirivimab	BA.1	B	6	>10000	>1667
Zhou21	Figure 2C	Casirivimab	BA.1	B.1	6.1	>10000	>1639
Aggarwal21	Table 2	Cilgavimab	BA.1	A.2.2	18	>10000	>556
Ai22	Figure 3A	Cilgavimab	BA.1	B	1	>10000	>10000*
NIH-NCATS21-2 (AstraZenica) (Monogram)	Excel table	Cilgavimab	BA.1	B	7.5	>10000	>1333
Boschi22	Figure 1C	Cilgavimab	BA.1	B.1.1	0.25*	1315.73	5263
Cameroni21	Figure 3b, 3c, Extended Data Table 2	Cilgavimab	BA.1	B.1	8.1	2772	342
Cao21	Fig 4b	Cilgavimab	BA.1	B.1	2	2178	1089
Cao22	Table S2	Cilgavimab	BA.1	B.1	1.44	>10000	>6944
Case22	Figure 1n	Cilgavimab	BA.1	B.1	29.5	6078.7	206
Cui22	Figure 5C	Cilgavimab	BA.1	B.1	2.2	1656	753
Dejnirattisai22	Figure 4C, Table S1	Cilgavimab	BA.1	B	13	3488	268
Duty22	Table 1C	Cilgavimab	BA.1	B.1	35.3	9105	258
Duty22	Table 1D	Cilgavimab	BA.1	A	56.34*	582.5*	10*
FDA21	Feb 2022, Page 17, Antiviral resistance paragraph 5	Cilgavimab	BA.1	Wuhan-Hu-1			>1000
Gruell22b	Figure 4B	Cilgavimab	BA.1	B	5	6848	1370
Iketani22	Figure 2b	Cilgavimab	BA.1	S:614G			84
Liu21	Figure 2c	Cilgavimab	BA.1	B.1	2	763.8*	382
Lusvarghi22	Fig 4	Cilgavimab	BA.1	B.1	3.7	>10000	>2703
Rothenberger21	V4 Table 2	Cilgavimab	BA.1	B	5.5	207.0*	38
Rothenberger21	V4 Table 2	Cilgavimab	BA.1	B	5.5	237.0*	43
Schulz22	Table 1	Cilgavimab	BA.1	B.1	14	882.0*	63
Tada22	Figure 2e	Cilgavimab	BA.1	B.1	18.2	>10000	>549
Takashita22	Table 1	Cilgavimab	BA.1	A	7.7	443.87*	58
Touret22	Figure 1, Table 1	Cilgavimab	BA.1	B.1	93.0*	1472	16*
Touret22b	Table 1	Cilgavimab	BA.1	B.1	32.8	1617	49
VanBlargan22-1	Figure 2g	Cilgavimab	BA.1	B.1	32	381.0*	12*
VanBlargan22-2	Figure 3g	Cilgavimab	BA.1	B.1	40.0*	471.0*	12*
Wang22	Figure 2	Cilgavimab	BA.1	B.1	2	>10000	>5000
Westendorf21	Table 3D	Cilgavimab	BA.1	B.1	3.7	6538.8	1767
Westendorf21	Table 3D	Cilgavimab	BA.1	B.1	4.7	5849.5	1245
Yuan22	Figure 2A	Cilgavimab	BA.1	B	5	>10000	>2000
Zhou21	Figure 2C	Cilgavimab	BA.1	B.1	3.7	5850	1581
Aggarwal21	Table 2	Imdevimab	BA.1	A.2.2	25	>10000	>400
Ai22	Figure 3A	Imdevimab	BA.1	B	3	>10000	>3333
Boschi22	Figure 1B	Imdevimab	BA.1	B.1.1	8.93	>10000	>1120
Cameroni21	Figure 3b, 3c, Extended Data Table 2	Imdevimab	BA.1	B.1	25.1	>10000	>398
Cao21	Fig 4b	Imdevimab	BA.1	B.1	5	>10000	>2000
Cao22	Table S2	Imdevimab	BA.1	B.1	5.39	>10000	>1855
Chen22	Fig 1h	Imdevimab	BA.1	A	9	>10000	>1111
Cui22	Figure 5C	Imdevimab	BA.1	B.1	9.6	>10000	>1042
Dejnirattisai22	Figure 4C, Table S1	Imdevimab	BA.1	B	32	>10000	>313
Gruell22	Fig 2	Imdevimab	BA.1	B	9.4	>10000	>1064
Gruell22b	Figure 4B	Imdevimab	BA.1	B	5	>10000	>2000
Hoffmann22	Figure 2C	Imdevimab	BA.1	B.1	9	>10000	>1111
Iketani22	Figure 2b	Imdevimab	BA.1	S:614G			>1716
Ju22	Figure S1F	Imdevimab	BA.1	B	2	>10000	>5000
Liu21	Figure 2c	Imdevimab	BA.1	B.1	0.6*	>10000	>16667*
Ma22	Figure 2b	Imdevimab	BA.1	A	46	>10000	>217
Ohashi22	Table 1	Imdevimab	BA.1	A	12.5	>10000	>800
Rothenberger21	V4 Table 2	Imdevimab	BA.1	B	3.3	>10000	>3030
Sheward22	Table 2	Imdevimab	BA.1	B.1	8	>10000	>1250
Syed21	Table 2	Imdevimab	BA.1	B.1	34	>10000	>294
Tada22	Figure 2e	Imdevimab	BA.1	B.1	2	>10000	>5000
Takashita22	Table 1	Imdevimab	BA.1	A	3.05	>10000	>3279
Touret22	Figure 1, Table 1	Imdevimab	BA.1	B.1	9	>10000	>1111
VanBlargan22-1	Figure 2g	Imdevimab	BA.1	B.1	31	>10000	>323
VanBlargan22-2	Figure 3g	Imdevimab	BA.1	B.1	42	>10000	>238
Wang22	Figure 2	Imdevimab	BA.1	B.1	2.8	>10000	>3571
Wang22b	Figure 1B	Imdevimab	BA.1	B	2.3	>10000	>4348
Wang22c	Supplmentary Table 2	Imdevimab	BA.1	B	13	>10000	>769
Westendorf21	Table 3D	Imdevimab	BA.1	B.1	20	>10000	>500
Westendorf21	Table 3D	Imdevimab	BA.1	B.1	22.1	>10000	>452
Yamasoba22	Figure 2d	Imdevimab	BA.1	B.1	6.6	>10000	>1515
Yuan22	Figure 2A	Imdevimab	BA.1	B	25	>10000	>400
Zhou21	Figure 2C	Imdevimab	BA.1	B.1	20	>10000	>500
Aggarwal21	Table 2	Sotrovimab	BA.1	A.2.2	372.0*	1059.0*	2.8
Ai22	Figure 3A	Sotrovimab	BA.1	B	9.0*	62.0*	6.9
Cameroni21	Figure 3b, 3c, Extended Data Table 2	Sotrovimab	BA.1	B.1	90.6	260	2.9
Cao21	Fig 4b	Sotrovimab	BA.1	B.1	58	181	3.1
Cao22	Table S2	Sotrovimab	BA.1	B.1	78.3	356	4.5
Case22	Figure 1n	Sotrovimab	BA.1	B.1	185.2	452	2.4
Cathcart21	Table 1	Sotrovimab	BA.1	WA1			3.8
Dejnirattisai22	Figure 4C, Table S1	Sotrovimab	BA.1	B	40	256	6.4
Duty22	Table 1D	Sotrovimab	BA.1	A	166.7	393	2.4
Gruell22	Fig 2	Sotrovimab	BA.1	B	1964.2*	95.0*	0.048*
Gruell22b	Figure 4B	Sotrovimab	BA.1	B	685.0*	105	0.15*
Hoffmann22	Figure 2C	Sotrovimab	BA.1	B.1	43	157	3.7
Ikemura21	Figure 2A	Sotrovimab	BA.1	B	324	259	0.80*
Iketani22	Figure 2b	Sotrovimab	BA.1	S:614G			6.9
Ju22	Figure S1F	Sotrovimab	BA.1	B	93	158	1.7
Liu21	Figure 2c	Sotrovimab	BA.1	B.1	64.3	167.3	2.6
Ma22	Figure 2b	Sotrovimab	BA.1	A	412.0*	6409.0*	16*
Ohashi22	Table 1	Sotrovimab	BA.1	A	158.7	957.9*	6
Pelzek22	Extended Table 1	Sotrovimab	BA.1	B	3819.0*	453	0.12*
Rothenberger21	V4 Table 2	Sotrovimab	BA.1	B	23	72.0*	3.1
Rothenberger21	V4 Table 2	Sotrovimab	BA.1	B	23	87.0*	3.8
Sheward22	Table 2	Sotrovimab	BA.1	B.1	100	200	2
Tada22	Figure 2e	Sotrovimab	BA.1	B.1	123.2	2334.0*	19*
Takashita22	Table 1	Sotrovimab	BA.1	A	27.33	373.47	14*
Touret22	Figure 1, Table 1	Sotrovimab	BA.1	B.1	89	276	3.1
Touret22b	Table 1	Sotrovimab	BA.1	B.1	55.2	294.8	5.3
VanBlargan22-1	Figure 2g	Sotrovimab	BA.1	B.1	202	373	1.8
VanBlargan22-2	Figure 3g	Sotrovimab	BA.1	B.1	1168.0*	7756.0*	6.6
Wang22	Figure 2	Sotrovimab	BA.1	B.1	8.4*	58.5*	7
Wang22b	Figure 1B	Sotrovimab	BA.1	B	30.8	192	6.2
Wang22c	Supplmentary Table 2	Sotrovimab	BA.1	B	68	269	4
Westendorf21	Table 3D	Sotrovimab	BA.1	B.1	19.5	284.4	15*
Westendorf21	Table 3D	Sotrovimab	BA.1	B.1	55.6	281.4	5.1
Yamasoba22	Figure 2d	Sotrovimab	BA.1	B.1	12.0*	57.0*	4.8
Yuan22	Figure 2A	Sotrovimab	BA.1	B	72	925.0*	13*
Zhou21	Figure 2C	Sotrovimab	BA.1	B.1	36.1	281	7.8
Zhou22	Figure 1B	Sotrovimab	BA.1	B.1	140.3	1480.0*	11
Aggarwal21	Table 2	Tixagevimab	BA.1	A.2.2	47.0*	3490	74
Ai22	Figure 3A	Tixagevimab	BA.1	B	1	>10000	>10000
NIH-NCATS21-2 (AstraZenica) (Monogram)	Excel table	Tixagevimab	BA.1	B	1.3	799.8	615
Boschi22	Figure 1C	Tixagevimab	BA.1	B.1.1	0.07*	>10000	>142857*
Cameroni21	Figure 3b, 3c, Extended Data Table 2	Tixagevimab	BA.1	B.1	4.3	>10000	>2326
Cao21	Fig 4b	Tixagevimab	BA.1	B.1	1	6860	6860
Cao22	Table S2	Tixagevimab	BA.1	B.1	1.26	6860	5444
Case22	Figure 1n	Tixagevimab	BA.1	B.1	5.4	635	118
Cui22	Figure 5C	Tixagevimab	BA.1	B.1	2.2	6042	2746
Dejnirattisai22	Figure 4C, Table S1	Tixagevimab	BA.1	B	5	1152	230
Duty22	Table 1C	Tixagevimab	BA.1	B.1	6.7	638.6	95
Duty22	Table 1D	Tixagevimab	BA.1	A	8.726	197.2	23*
FDA21	Feb 2022, Page 17, Antiviral resistance paragraph 5	Tixagevimab	BA.1	Wuhan-Hu-1			>1000
Gruell22b	Figure 4B	Tixagevimab	BA.1	B	5	>10000	>2000
Iketani22	Figure 2b	Tixagevimab	BA.1	S:614G			306
Liu21	Figure 2c	Tixagevimab	BA.1	B.1	0.2*	201.5	1008
Lusvarghi22	Fig 4	Tixagevimab	BA.1	B.1	1.6	540.7	338
Rothenberger21	V4 Table 2	Tixagevimab	BA.1	B	0.6	34.0*	57
Rothenberger21	V4 Table 2	Tixagevimab	BA.1	B	0.6	415	692
Schulz22	Table 1	Tixagevimab	BA.1	B.1	5	115	23*
Tada22	Figure 2e	Tixagevimab	BA.1	B.1	41.0*	>10000	>244
Takashita22	Table 1	Tixagevimab	BA.1	A	1.92	1299.94	677
Touret22	Figure 1, Table 1	Tixagevimab	BA.1	B.1	26.0*	>10000	>385
Touret22b	Table 1	Tixagevimab	BA.1	B.1	18.3*	>10000	>546
VanBlargan22-1	Figure 2g	Tixagevimab	BA.1	B.1	6	913	152
VanBlargan22-2	Figure 3g	Tixagevimab	BA.1	B.1	8	126	16*
Wang22	Figure 2	Tixagevimab	BA.1	B.1	0.9	>10000	>11111*
Wang22c	Supplmentary Table 2	Tixagevimab	BA.1	B	5	4235	847
Westendorf21	Table 3D	Tixagevimab	BA.1	B.1	2	88.3*	44
Westendorf21	Table 3D	Tixagevimab	BA.1	B.1	1.1	268.9	244
Yuan22	Figure 2A	Tixagevimab	BA.1	B	1	>10000	>10000
Zhou21	Figure 2C	Tixagevimab	BA.1	B.1	2	269	135
Zhou22	Figure 1B	Tixagevimab	BA.1	B.1	8.6	>10000	1163
Ai22	Figure 3A	Adintrevimab	BA.1	B	2.6	266.0*	102
Cao22	Table S2	Adintrevimab	BA.1	B.1	13.4	1470	110
Dejnirattisai22	Figure 4C, Table S1	Adintrevimab	BA.1	B	4	1104	276
Gruell22b	Figure 4B	Adintrevimab	BA.1	B	5	212.0*	42
Iketani22	Figure 2b	Adintrevimab	BA.1	S:614G			11*
Liu21	Figure 2c	Adintrevimab	BA.1	B.1	2.5	95.2*	38
Lusvarghi22	Fig 4	Adintrevimab	BA.1	B.1	0.6*	211.8*	353
Wang22	Figure 2	Adintrevimab	BA.1	B.1	2.5	265.7*	106
Westendorf21	Table 3D	Adintrevimab	BA.1	B.1	5.1	2083.3	408
Westendorf21	Table 3D	Adintrevimab	BA.1	B.1	5.8	2037.3	351
Yuan22	Figure 2A	Adintrevimab	BA.1	B	12	1203	100
Zhou21	Figure 2C	Adintrevimab	BA.1	B.1	5.1	2037	399
Ai22	Figure 3A	Amubarvimab	BA.1	B	9	4048	450
Brii21	Table	Amubarvimab	BA.1	Wuhan-Hu-1			103
Cao21	Fig 4b	Amubarvimab	BA.1	B.1	53.0*	7258	137
Cao22	Table S2	Amubarvimab	BA.1	B.1	52.9*	7260	137
Cui22	Figure 5C	Amubarvimab	BA.1	B.1	51.5*	6239	121
Gruell22b	Figure 4B	Amubarvimab	BA.1	B	5	>10000	>2000*
Iketani22	Figure 2b	Amubarvimab	BA.1	S:614G			298
Liu21	Figure 2c	Amubarvimab	BA.1	B.1	6.9	1000.0*	145
Lusvarghi22	Fig 4	Amubarvimab	BA.1	B.1	21.3	>10000	>469
Rothenberger21	V4 Table 2	Amubarvimab	BA.1	B	9.5	68.0*	7.2*
Rothenberger21	V4 Table 2	Amubarvimab	BA.1	B	9.5	392.0*	41
Ai22	Figure 3A	Etesevimab	BA.1	B	7	>10000	>1429*
Boschi22	Figure 1A	Etesevimab	BA.1	B.1.1	5.99*	3593.85*	600
Cameroni21	Figure 3b, 3c, Extended Data Table 2	Etesevimab	BA.1	B.1	59.2	>10000	>169
Cao21	Fig 4b	Etesevimab	BA.1	B.1	32	>10000	>313
Cao22	Table S2	Etesevimab	BA.1	B.1	31.6	>10000	>316
Cui22	Figure 5C	Etesevimab	BA.1	B.1	39.3	>10000	>254
Dejnirattisai22	Figure 4C, Table S1	Etesevimab	BA.1	B	34	>10000	>294
Gruell22	Fig 2	Etesevimab	BA.1	B	19.4	>10000	>515
Gruell22b	Figure 4B	Etesevimab	BA.1	B	18	>10000	>556
Hoffmann22	Figure 2C	Etesevimab	BA.1	B.1	20	>10000	>500
Iketani22	Figure 2b	Etesevimab	BA.1	S:614G			>428
Ju22	Figure S1F	Etesevimab	BA.1	B	12	>10000	>833
Liu21	Figure 2c	Etesevimab	BA.1	B.1	8.6	>10000	>1163*
Lusvarghi22	Fig 4	Etesevimab	BA.1	B.1	25	>10000	>400
Ma22	Figure 2b	Etesevimab	BA.1	A	137.0*	>10000	>73*
Rothenberger21	V4 Table 2	Etesevimab	BA.1	B	6.4*	>10000	>1563*
Sheward22	Table 2	Etesevimab	BA.1	B.1	40	>10000	>250
Tada22	Figure 2e	Etesevimab	BA.1	B.1	5.3*	>10000	>1887*
Takashita22	Table 1	Etesevimab	BA.1	A	18.19	>10000	>550
Touret22	Figure 1, Table 1	Etesevimab	BA.1	B.1	49	>10000	>204
VanBlargan22-1	Figure 2g	Etesevimab	BA.1	B.1	72	>10000	>139*
VanBlargan22-2	Figure 3g	Etesevimab	BA.1	B.1	50	8369.0*	167
Wang22	Figure 2	Etesevimab	BA.1	B.1	6.9	>10000	>1449*
Wang22c	Supplmentary Table 2	Etesevimab	BA.1	B	19	>10000	>526
Westendorf21	Table 3D	Etesevimab	BA.1	B.1	31	>10000	>323
Westendorf21	Table 3D	Etesevimab	BA.1	B.1	28	>10000	>357
Yuan22	Figure 2A	Etesevimab	BA.1	B	9	>10000	>1111
Zhou21	Figure 2C	Etesevimab	BA.1	B.1	50.5	>10000	>198
Ai22	Figure 3A	Regdanvimab	BA.1	B	1	>10000	>10000
Cameroni21	Figure 3b, 3c, Extended Data Table 2	Regdanvimab	BA.1	B.1	4.3	>10000	>2326
Gruell22b	Figure 4B	Regdanvimab	BA.1	B	5	>10000	>2000
Touret22	Figure 1, Table 1	Regdanvimab	BA.1	B.1	13.0*	>10000	>769*
VanBlargan22-1	Figure 2g	Regdanvimab	BA.1	B.1	2	>10000	>5000
VanBlargan22-2	Figure 3g	Regdanvimab	BA.1	B.1	3	>10000	>3333
Wang22	Figure 2	Regdanvimab	BA.1	B.1	0.8	>10000	>12500
Westendorf21	Table 3D	Regdanvimab	BA.1	B.1	1.5	>10000	>6667
Zhou21	Figure 2C	Regdanvimab	BA.1	B.1	1.5	>10000	>6667
Ai22	Figure 3A	Bebtelovimab	BA.1	B	1.5*	1.3	0.87
Cao22	Table S2	Bebtelovimab	BA.1	B.1	1.5*	0.6*	0.40*
FDA22	Mar 2022, Page 13, antiviral resistance, Table 2	Bebtelovimab	BA.1	Wuhan-Hu-1			1
FDA22	Mar 2022, Page 14, antiviral resistance, Table 3	Bebtelovimab	BA.1	Wuhan-Hu-1			1
Gruell22b	Figure 4B	Bebtelovimab	BA.1	B	5	5	1
Iketani22	Figure 2b	Bebtelovimab	BA.1	S:614G			0.7
Lusvarghi22	Fig 4	Bebtelovimab	BA.1	B.1	1.3*	3.2	2.5*
Westendorf21	Table 3B	Bebtelovimab	BA.1	A	3	2	0.67
Westendorf21	Table 3D	Bebtelovimab	BA.1	B.1	2.7	1.9	0.7
Westendorf21	Table 3D	Bebtelovimab	BA.1	B.1	3	5.1	1.7
Zhou21	Figure 2C	Bebtelovimab	BA.1	B.1	3	5.1	1.7
NIH-NCATS21-2 (AstraZenica) (Monogram)	Excel table	Cilgavimab/Tixagevimab	BA.1	B	1.3	171.1	132
Boschi22	Figure 1C	Cilgavimab/Tixagevimab	BA.1	B.1.1	0.07*	6.34*	91
Cameroni21	Figure 3c, Extended Data Table 2	Cilgavimab/Tixagevimab	BA.1	B.1	3.8	418	110
Case22	Figure 1n	Cilgavimab/Tixagevimab	BA.1	B.1	6.5	166.6	26
Dejnirattisai22	Figure 4C, Table S1	Cilgavimab/Tixagevimab	BA.1	B	9	273	30
FDA21	Feb 2022, Table 6, Page 17, Antiviral resistance paragraph 7	Cilgavimab/Tixagevimab	BA.1	Wuhan-Hu-1			158
FDA21	Feb 2022, Table 6, Page 17, Antiviral resistance paragraph 7	Cilgavimab/Tixagevimab	BA.1	Wuhan-Hu-1			21
Liu21	Figure 2c	Cilgavimab/Tixagevimab	BA.1	B.1	0.5	50.4*	101
Lusvarghi22	Fig 4	Cilgavimab/Tixagevimab	BA.1	B.1	1.3	256.3	197
Tada22	Figure 2e	Cilgavimab/Tixagevimab	BA.1	B.1	13.6	1100.0*	81
Takashita22	Table 1	Cilgavimab/Tixagevimab	BA.1	A	3.42	255.86	75
Touret22	Figure 1, Table 1	Cilgavimab/Tixagevimab	BA.1	B.1	35	1488.0*	43
Touret22b	Table 1	Cilgavimab/Tixagevimab	BA.1	B.1	27	712.2	26
VanBlargan22-1	Figure 2g	Cilgavimab/Tixagevimab	BA.1	B.1	12	147	12*
VanBlargan22-2	Figure 3g	Cilgavimab/Tixagevimab	BA.1	B.1	16	181	11*
Yuan22	Figure 2A	Cilgavimab/Tixagevimab	BA.1	B	5	1313.0*	263
Zhou22	Figure 1B	Cilgavimab/Tixagevimab	BA.1	B.1	2.4	861.5*	359
Boschi22	Figure 1A	Bamlanivimab/Etesevimab	BA.1	B.1.1	0.53*	3593.85*	6781
Cameroni21	Figure 3c, Extended Data Table 2	Bamlanivimab/Etesevimab	BA.1	B.1	23	>10000	>435
Hoffmann22	Figure 2C	Bamlanivimab/Etesevimab	BA.1	B.1	5	>10000	>2000
Liu21	Figure 2c	Bamlanivimab/Etesevimab	BA.1	B.1	2.4	>10000	>4167
Lusvarghi22	Fig 4	Bamlanivimab/Etesevimab	BA.1	B.1	3.9	>10000	>2564
Tada22	Figure 2e	Bamlanivimab/Etesevimab	BA.1	B.1	5.1	>10000	>1961
Takashita22	Table 1	Bamlanivimab/Etesevimab	BA.1	A	12.6	>10000	>794
VanBlargan22-1	Figure 2g	Bamlanivimab/Etesevimab	BA.1	B.1	19	>10000	>526
VanBlargan22-2	Figure 3g	Bamlanivimab/Etesevimab	BA.1	B.1	25	>10000	>400
Yuan22	Figure 2A	Bamlanivimab/Etesevimab	BA.1	B	9	>10000	>1111
Boschi22	Figure 1B	Casirivimab/Imdevimab	BA.1	B.1.1	0.15*	>10000	>66667*
Cameroni21	Figure 3c, Extended Data Table 2	Casirivimab/Imdevimab	BA.1	B.1	7.2	>10000	>1389
Hoffmann22	Figure 2C	Casirivimab/Imdevimab	BA.1	B.1	4	797.0*	199*
Ikemura21	Figure 2A	Casirivimab/Imdevimab	BA.1	B	9	>10000	1111
Liu21	Figure 2c	Casirivimab/Imdevimab	BA.1	B.1	1	>10000	>10000
Lusvarghi22	Fig 4	Casirivimab/Imdevimab	BA.1	B.1	2.7	>10000	>3704
Tada22	Figure 2e	Casirivimab/Imdevimab	BA.1	B.1	0.8	>10000	>12500
Takashita22	Table 1	Casirivimab/Imdevimab	BA.1	A	3.53	>10000	>2833
VanBlargan22-1	Figure 2g	Casirivimab/Imdevimab	BA.1	B.1	9	>10000	>1111
VanBlargan22-2	Figure 3g	Casirivimab/Imdevimab	BA.1	B.1	11	>10000	>909
Wilhelm21	Figure 1	Casirivimab/Imdevimab	BA.1	B	0.1*	>10000	>100000*
Yamasoba22	Figure 2d	Casirivimab/Imdevimab	BA.1	B.1	3.1	>10000	>3226
Yuan22	Figure 2A	Casirivimab/Imdevimab	BA.1	B	6	>10000	>1667
Brii21	Table	Amubarvimab/Romlusevimab	BA.1	Wuhan-Hu-1			9
Liu21	Figure 2c	Amubarvimab/Romlusevimab	BA.1	B.1	18.4	235.7	13
Lusvarghi22	Fig 4	Amubarvimab/Romlusevimab	BA.1	B.1	18.8	347.6	18
Brii21	Table	Romlusevimab	BA.1	Wuhan-Hu-1			0.8
Cao22	Table S2	Romlusevimab	BA.1	B.1	1240	1160	0.94
Iketani22	Figure 2b	Romlusevimab	BA.1	S:614G			0.4
Liu21	Figure 2c	Romlusevimab	BA.1	B.1	357.4	167.3	0.47
Lusvarghi22	Fig 4	Romlusevimab	BA.1	B.1	203.8	232.1	1.1
Rothenberger21	V4 Table 2	Romlusevimab	BA.1	B	52	30	0.58
Rothenberger21	V4 Table 2	Romlusevimab	BA.1	B	52	62	1.2
Cao22	Table S2	C144	BA.1	B.1	7.39	>10000	>1353
Gruell22b	Figure 4B	C144	BA.1	B	5	>10000	>2000
Ju22	Figure S1F	C144	BA.1	B	1.0*	>10000	>10000*
Lusvarghi22	Fig 4	C144	BA.1	B.1	4.9	>10000	>2041
Westendorf21	Table 3D	C144	BA.1	B.1	4.1	>10000	>2439
Westendorf21	Table 3D	C144	BA.1	B.1	3.7	>10000	>2703
Yuan22	Figure 2A	C144	BA.1	B	11.0*	>10000	>909*
Zhou21	Figure 2C	C144	BA.1	B.1	5.1	>10000	>1961
Gruell22b	Figure 4B	C135	BA.1	B	5.0*	>10000	>2000*
Westendorf21	Table 3D	C135	BA.1	B.1	10.8	>10000	>926
Westendorf21	Table 3D	C135	BA.1	B.1	10	>10000	>1000
Zhou21	Figure 2C	C135	BA.1	B.1	10.8	>10000	>926
Ai22	Figure 3A	Adintrevimab	BA.1.1	B	2.6	430	165
Cao22	Table S2	Adintrevimab	BA.1.1	B.1	13.4*	991	74
Gruell22b	Figure 4B	Adintrevimab	BA.1.1	B	5	194	39
Iketani22	Figure 2b	Adintrevimab	BA.1.1	S:614G			16
Liu21	Figure 2d	Adintrevimab	BA.1.1	B.1	2.5	450.1	180
Ai22	Figure 3A	Amubarvimab	BA.1.1	B	9	3593.0*	399
Cao22	Table S2	Amubarvimab	BA.1.1	B.1	52.9*	8320	157
Cui22	Figure 5C	Amubarvimab	BA.1.1	B.1	51.5*	9619	187
Gruell22b	Figure 4B	Amubarvimab	BA.1.1	B	5	>10000	>2000*
Iketani22	Figure 2b	Amubarvimab	BA.1.1	S:614G			135
Liu21	Figure 2d	Amubarvimab	BA.1.1	B.1	6.9	2034.7*	295
Ai22	Figure 3A	Etesevimab	BA.1.1	B	7	>10000	>1429
Cao22	Table S2	Etesevimab	BA.1.1	B.1	31.6	>10000	>316
Cui22	Figure 5C	Etesevimab	BA.1.1	B.1	39.3	>10000	>254
Gruell22b	Figure 4B	Etesevimab	BA.1.1	B	18	>10000	>556
Iketani22	Figure 2b	Etesevimab	BA.1.1	S:614G			>428
Liu21	Figure 2d	Etesevimab	BA.1.1	B.1	8.6	>10000	>1163
Ai22	Figure 3A	Cilgavimab	BA.1.1	B	1	>10000	>10000
Cao22	Table S2	Cilgavimab	BA.1.1	B.1	1.44	>10000	>6944
Case22	Figure 1n	Cilgavimab	BA.1.1	B.1	29.5*	>10000	>339
Cui22	Figure 5C	Cilgavimab	BA.1.1	B.1	2.2	>10000	>4545
Duty22	Table 1C	Cilgavimab	BA.1.1	B.1	35.3*	>10000	>283
FDA21	Feb 2022, Page 17, Antiviral resistance paragraph 5	Cilgavimab	BA.1.1	Wuhan-Hu-1			>500
Gruell22b	Figure 4B	Cilgavimab	BA.1.1	B	5	>10000	>2000
Iketani22	Figure 2b	Cilgavimab	BA.1.1	S:614G			687
Liu21	Figure 2d	Cilgavimab	BA.1.1	B.1	2	>10000	>5000
Ai22	Figure 3A	Tixagevimab	BA.1.1	B	1	>10000	>10000
Cao22	Table S2	Tixagevimab	BA.1.1	B.1	1.26	4760	3778
Case22	Figure 1n	Tixagevimab	BA.1.1	B.1	5.4	686.2*	127*
Cui22	Figure 5C	Tixagevimab	BA.1.1	B.1	2.2	6448	2931
Duty22	Table 1C	Tixagevimab	BA.1.1	B.1	6.7	469.6*	70*
FDA21	Feb 2022, Page 17, Antiviral resistance paragraph 5	Tixagevimab	BA.1.1	Wuhan-Hu-1			460
Gruell22b	Figure 4B	Tixagevimab	BA.1.1	B	5	>10000	>2000
Iketani22	Figure 2b	Tixagevimab	BA.1.1	S:614G			187
Liu21	Figure 2d	Tixagevimab	BA.1.1	B.1	0.2*	252.7*	1263
Ai22	Figure 3A	Regdanvimab	BA.1.1	B	1	>10000	>10000
Gruell22b	Figure 4B	Regdanvimab	BA.1.1	B	5	>10000	>2000
Ai22	Figure 3A	Bebtelovimab	BA.1.1	B	1.5	0.7	0.47*
Cao22	Table S2	Bebtelovimab	BA.1.1	B.1	1.5	1.77	1.2
FDA22	Mar 2022, Page 13, antiviral resistance, Table 2	Bebtelovimab	BA.1.1	Wuhan-Hu-1			1
FDA22	Mar 2022, Page 14, antiviral resistance, Table 3	Bebtelovimab	BA.1.1	Wuhan-Hu-1			1
Gruell22b	Figure 4B	Bebtelovimab	BA.1.1	B	5.0*	5	1
Iketani22	Figure 2b	Bebtelovimab	BA.1.1	S:614G			0.70*
Ai22	Figure 3A	Bamlanivimab	BA.1.1	B	3	>10000	>3333
Cao22	Table S2	Bamlanivimab	BA.1.1	B.1	12.8	>10000	>781
Cui22	Figure 5C	Bamlanivimab	BA.1.1	B.1	12.5	>10000	>800
Gruell22b	Figure 4B	Bamlanivimab	BA.1.1	B	5	>10000	>2000
Iketani22	Figure 2b	Bamlanivimab	BA.1.1	S:614G			>1496
Liu21	Figure 2d	Bamlanivimab	BA.1.1	B.1	0.7*	>10000	>14286*
Ai22	Figure 3A	Casirivimab	BA.1.1	B	2.0*	>10000	>5000
Cao22	Table S2	Casirivimab	BA.1.1	B.1	5.31	>10000	>1883
Cui22	Figure 5C	Casirivimab	BA.1.1	B.1	6.1	>10000	>1639
Gruell22b	Figure 4B	Casirivimab	BA.1.1	B	5	>10000	>2000
Iketani22	Figure 2b	Casirivimab	BA.1.1	S:614G			415*
Liu21	Figure 2d	Casirivimab	BA.1.1	B.1	0.3*	>10000	>33333*
Ai22	Figure 3A	Imdevimab	BA.1.1	B	3	>10000	>3333
Cao22	Table S2	Imdevimab	BA.1.1	B.1	5.39	>10000	>1855
Cui22	Figure 5C	Imdevimab	BA.1.1	B.1	9.6	>10000	>1042
Gruell22b	Figure 4B	Imdevimab	BA.1.1	B	5	>10000	>2000
Iketani22	Figure 2b	Imdevimab	BA.1.1	S:614G			>1716
Liu21	Figure 2d	Imdevimab	BA.1.1	B.1	0.6*	>10000	>16667*
Ai22	Figure 3A	Sotrovimab	BA.1.1	B	9.0*	24.0*	2.7
Cameroni21	Figure 3c, Extended Data Table 2	Sotrovimab	BA.1.1	B.1	90.6	209	2.3
Cao22	Table S2	Sotrovimab	BA.1.1	B.1	78.3	314	4
Case22	Figure 1n	Sotrovimab	BA.1.1	B.1	185.2	717.4*	3.9
Cathcart21	Table 1	Sotrovimab	BA.1.1	WA1			4.3
Gruell22b	Figure 4B	Sotrovimab	BA.1.1	B	685.0*	127	0.19*
Iketani22	Figure 2b	Sotrovimab	BA.1.1	S:614G			4.5
Liu21	Figure 2d	Sotrovimab	BA.1.1	B.1	64.3	172.4	2.7
Cao22	Table S2	Romlusevimab	BA.1.1	B.1	1240	>10000	>8.1*
Iketani22	Figure 2b	Romlusevimab	BA.1.1	S:614G			>22
Liu21	Figure 2d	Romlusevimab	BA.1.1	B.1	357.4	>10000	>28
Cao22	Table S2	C144	BA.1.1	B.1	7.39	>10000	>1353
Gruell22b	Figure 4B	C144	BA.1.1	B	5	>10000	>2000
Case22	Figure 1n	Cilgavimab/Tixagevimab	BA.1.1	B.1	6.5	1146.8	176
FDA21	Feb 2022, Table 6, Page 17, Antiviral resistance paragraph 7	Cilgavimab/Tixagevimab	BA.1.1	Wuhan-Hu-1			424*
FDA21	Feb 2022, Table 6, Page 17, Antiviral resistance paragraph 7	Cilgavimab/Tixagevimab	BA.1.1	Wuhan-Hu-1			176
Gruell22b	Figure 4B	C135	BA.1.1	B	5	>10000	>2000
Ai22	Figure 3A	Adintrevimab	BA.2	B	2.6	>10000	>3846
Cao22	Table S2	Adintrevimab	BA.2	B.1	13.4	>10000	>746
Gruell22b	Figure 4B	Adintrevimab	BA.2	B	5	>10000	>2000
Iketani22	Figure 2a	Adintrevimab	BA.2	B.1	18.9	>10000	>529
Ai22	Figure 3A	Amubarvimab	BA.2	B	9	1340.0*	149
Cao22	Table S2	Amubarvimab	BA.2	B.1	52.9*	4120	78
Gruell22b	Figure 4B	Amubarvimab	BA.2	B	5	>10000	>2000*
Iketani22	Figure 2a	Amubarvimab	BA.2	B.1	18.8	>10000	>532
Ai22	Figure 3A	Etesevimab	BA.2	B	7.0*	>10000	>1429*
Cao22	Table S2	Etesevimab	BA.2	B.1	31.6*	>10000	>316*
Gruell22b	Figure 4B	Etesevimab	BA.2	B	18	>10000	>556
Iketani22	Figure 2a	Etesevimab	BA.2	B.1	22.5	>10000	>444
Takashita22b	Table 1	Etesevimab	BA.2	A	18.19	>10000	>550
Ai22	Figure 3A	Cilgavimab	BA.2	B	1	4	4
Cao22	Table S2	Cilgavimab	BA.2	B.1	1.44	5.56	3.9
Case22	Figure 1n	Cilgavimab	BA.2	B.1	29.5	32	1.1
FDA21	Feb 2022, Page 17, Antiviral resistance paragraph 5	Cilgavimab	BA.2	Wuhan-Hu-1			1.9
Gruell22b	Figure 4B	Cilgavimab	BA.2	B	5	8	1.6
Iketani22	Figure 2a	Cilgavimab	BA.2	B.1	16.5	28.1	1.7
Takashita22b	Table 1	Cilgavimab	BA.2	A	7.7	4.44	0.58*
Touret22b	Table 1	Cilgavimab	BA.2	B.1	32.8	49.8	1.5
Zhou22	Figure 1B	Cilgavimab	BA.2	B.1	6.9	>10000*	1449*
Ai22	Figure 3A	Tixagevimab	BA.2	B	1	>10000	>10000*
Cao22	Table S2	Tixagevimab	BA.2	B.1	1.26	3420	2714
Case22	Figure 1n	Tixagevimab	BA.2	B.1	5.4	364.7*	68*
FDA21	Feb 2022, Page 17, Antiviral resistance paragraph 5	Tixagevimab	BA.2	Wuhan-Hu-1			>1000
Gruell22b	Figure 4B	Tixagevimab	BA.2	B	5	>10000	>2000
Iketani22	Figure 2a	Tixagevimab	BA.2	B.1	5.1	3437.5	674
Takashita22b	Table 1	Tixagevimab	BA.2	A	1.92	395.78*	206
Touret22b	Table 1	Tixagevimab	BA.2	B.1	18.3	>10000	>546
Ai22	Figure 3A	Regdanvimab	BA.2	B	1	>10000	>10000
Gruell22b	Figure 4B	Regdanvimab	BA.2	B	5	>10000	>2000
Ai22	Figure 3A	Bebtelovimab	BA.2	B	1.5	0.7*	0.47*
Cao22	Table S2	Bebtelovimab	BA.2	B.1	1.5	0.82*	0.55*
FDA22	Mar 2022, Page 13, antiviral resistance, Table 2	Bebtelovimab	BA.2	Wuhan-Hu-1			1
Gruell22b	Figure 4B	Bebtelovimab	BA.2	B	5	5	1
Iketani22	Figure 2a	Bebtelovimab	BA.2	B.1	5.3	5.3	1
Westendorf21	Table 3B	Bebtelovimab	BA.2	A	3	4	1.3
Ai22	Figure 3A	Bamlanivimab	BA.2	B	3	>10000	>3333
Cao22	Table S2	Bamlanivimab	BA.2	B.1	12.8*	>10000	>781*
Gruell22b	Figure 4B	Bamlanivimab	BA.2	B	5	>10000	>2000
Iketani22	Figure 2a	Bamlanivimab	BA.2	B.1	7.2	>10000	>1389
Takashita22b	Table 1	Bamlanivimab	BA.2	A	4.69	>10000	>2132
Ai22	Figure 3A	Casirivimab	BA.2	B	2	>10000	>5000
Cao22	Table S2	Casirivimab	BA.2	B.1	5.31	>10000	>1883
Gruell22b	Figure 4B	Casirivimab	BA.2	B	5	>10000	>2000
Iketani22	Figure 2a	Casirivimab	BA.2	B.1	4.8	>10000	>2083
Ohashi22	Table 1	Casirivimab	BA.2	A	13.9	>10000	>719
Takashita22b	Table 1	Casirivimab	BA.2	A	2.79	1666.19*	597*
Yamasoba22	Figure 2d	Casirivimab	BA.2	B.1	8.7	>10000	>1149
Ai22	Figure 3A	Imdevimab	BA.2	B	3.0*	353	118
Cao22	Table S2	Imdevimab	BA.2	B.1	5.39	549	102
Gruell22b	Figure 4B	Imdevimab	BA.2	B	5	4173	835*
Iketani22	Figure 2a	Imdevimab	BA.2	B.1	6.5	1425.9	219
Ohashi22	Table 1	Imdevimab	BA.2	A	12.5*	1252.5	100
Takashita22b	Table 1	Imdevimab	BA.2	A	3.05*	68.65*	23*
Yamasoba22	Figure 2d	Imdevimab	BA.2	B.1	6.6	>10000	>1515*
Ai22	Figure 3A	Sotrovimab	BA.2	B	9.0*	160.0*	18
Cao22	Table S2	Sotrovimab	BA.2	B.1	78.3	944	12
Case22	Figure 1n	Sotrovimab	BA.2	B.1	185.2	5885.0*	32
Cathcart21	Table 2	Sotrovimab	BA.2	Wuhan-Hu-1			16
Cathcart21	Table 1	Sotrovimab	BA.2	WA1			16
FDA21b	SOT Page 23	Sotrovimab	BA.2	Wuhan-Hu-1 Spike			16
FDA21b	SOT Page 23	Sotrovimab	BA.2	Wuhan-Hu-1 Spike			25
Gruell22b	Figure 4B	Sotrovimab	BA.2	B	685.0*	1488	2.2*
Iketani22	Figure 2a	Sotrovimab	BA.2	B.1	43.4	1142.8	26
Ohashi22	Table 1	Sotrovimab	BA.2	A	158.7	1357.9	8.6
Takashita22b	Table 1	Sotrovimab	BA.2	A	27.33	1359.05	50*
Touret22b	Table 1	Sotrovimab	BA.2	B.1	55.2	441	8
Yamasoba22	Figure 2d	Sotrovimab	BA.2	B.1	12	420	35
Zhou22	Figure 1B	Sotrovimab	BA.2	B.1	140.3	>10000*	71*
Cao22	Table S2	Romlusevimab	BA.2	B.1	1240	>10000	>8.1
Iketani22	Figure 2a	Romlusevimab	BA.2	B.1	464.2	4509	9.7
Cao22	Table S2	C144	BA.2	B.1	7.39	>10000	>1353
Gruell22b	Figure 4B	C144	BA.2	B	5	>10000	>2000
Case22	Figure 1n	Cilgavimab/Tixagevimab	BA.2	B.1	6.5	35.4	5.4
FDA21	Feb 2022, Table 6, Page 17, Antiviral resistance paragraph 7	Cilgavimab/Tixagevimab	BA.2	Wuhan-Hu-1			3.2
FDA21	Feb 2022, Table 6, Page 17, Antiviral resistance paragraph 7	Cilgavimab/Tixagevimab	BA.2	Wuhan-Hu-1			5.4
Iketani22	Figure 2a	Cilgavimab/Tixagevimab	BA.2	B.1	5.3	44.4	8.4
Takashita22b	Table 1	Cilgavimab/Tixagevimab	BA.2	A	3.42	14.48*	4.2
Touret22b	Table 1	Cilgavimab/Tixagevimab	BA.2	B.1	27.0*	73.3	2.7
Zhou22	Figure 1B	Cilgavimab/Tixagevimab	BA.2	B.1	2.4	4608.0*	1920*
Gruell22b	Figure 4B	C135	BA.2	B	5	>10000	>2000
Iketani22	Figure 2a	Amubarvimab/Romlusevimab	BA.2	B.1	46.4	5304.4	114
Iketani22	Figure 2a	Bamlanivimab/Etesevimab	BA.2	B.1	10	>10000	>1000
Takashita22b	Table 1	Bamlanivimab/Etesevimab	BA.2	A	12.6	>10000	>794
Iketani22	Figure 2a	Casirivimab/Imdevimab	BA.2	B.1	6.7*	2303.2	344
Takashita22b	Table 1	Casirivimab/Imdevimab	BA.2	A	3.53	222.59	63
Yamasoba22	Figure 2d	Casirivimab/Imdevimab	BA.2	B.1	3.1	>10000	>3226
*: outliers which have 2 MAD from the median of the log10 transformed IC50s
