# Supplementary material for: Susceptibility of SARS-CoV-2 Omicron Variants to Therapeutic Monoclonal Antibodies: Systematic Review and Meta-analysis
Source: Microbiol Spectr. 2022 Jun 14;10(4):e00926-22. doi: 10.1128/spectrum.00926-22 (PMC9430471; doi:10.1128/spectrum.00926-22)
Supplement: Supplemental file 2 — Supplemental material. Download spectrum.00926-22-s0002.xlsx, XLSX file, 0.03 MB [file spectrum.00926-22-s0002.xlsx]

## Sheet: BA.1 WT
mab	Number Results	Median (IC50 ng/ml)	Lowest IC50	Highest IC50	Highest / Lowest	iqr25	iqr75	OutlierReferences (Low Results)	OutlierReferences (High Results)
Cilgavimab	30	5.5	0.25	93	372	3.7	18	Boschi22 (0.25), Ai22 (1)	Case22 (30), VanBlargan22 (32), Touret22b (33), Duty22 (35), VanBlargan22 (40), Duty22 (56), Touret22 (93)
Tixagevimab	32	2.1	0.07	47	671	1.1	6.2	Boschi22 (0.07), Liu21 (0.20)	Zhou22 (8.6), Duty22 (8.7), Touret22b (18), Touret22 (26), Tada22 (41), Aggarwal21 (47)
Cilgavimab/Tixagevimab	16	4.4	0.07	35	500	1.5	12	Boschi22 (0.07), Liu21 (0.50)	Touret22b (27), Touret22 (35)
Sotrovimab	35	78	8.4	3819	455	38	176	Wang22 (8.4), Ai22 (9.0), Yamasoba22 (12), Westendorf21 (20)	Ikemura21 (324), Aggarwal21 (372), Ma22 (412), Gruell22b (685), VanBlargan22 (1168), Gruell22 (1964), Pelzek22 (3819)
Bebtelovimab	8	2.9	1.3	5	3.8	1.5	3
Bamlanivimab	27	6	0.23	80	348	3.1	13	Boschi22 (0.23), Liu21 (0.70), Tada22 (0.80)	Aggarwal21 (32), Ma22 (80)
Etesevimab	27	25	5.3	137	26	11	40	Tada22 (5.3), Boschi22 (6.0)	Ma22 (137)
Bamlanivimab/Etesevimab	10	7.1	0.53	25	47	4.2	17	Boschi22 (0.53)
Casirivimab	30	5.3	0.3	46	153	2.3	8.9	Liu21 (0.30), Boschi22 (0.74)	Aggarwal21 (27), Syed21 (36), Ma22 (46)
Imdevimab	32	9	0.6	46	77	4.6	23	Liu21 (0.60), Ju22 (2.0), Tada22 (2.0)	VanBlargan22 (42), Ma22 (46)
Casirivimab/Imdevimab	13	3.5	0.1	11	110	1	7.2	Wilhelm21 (0.10), Boschi22 (0.15), Tada22 (0.80)
Adintrevimab	11	5	0.6	13	22	2.6	5.4	Lusvarghi22 (0.60)
Regdanvimab	9	2	0.8	13	16	1.5	4.3		Touret22 (13)
Amubarvimab	9	9.5	5	53	11	9	52		Cui22 (52), Cao22 (53), Cao21 (53)
Romlusevimab	5	204	52	1240	24	52	357		Cao22 (1240)
Amubarvimab/Romlusevimab	2	19	18	19	1	19	19
C144	8	5	1	11	11	4	5.7	Ju22 (1.0)
C135	4	10	5	11	2.2	8.8	11

## Sheet: BA.1 variant
mab	Number Results	Median (IC50 ng/ml)	Lowest IC50	Highest IC50	Highest / Lowest	iqr25	iqr75	OutlierReferences (Low Results)	OutlierReferences (High Results)
Cilgavimab	30	4669	207	10000	48	990	10000	Rothenberger21 (207), Rothenberger21 (237), VanBlargan22 (381), Takashita22 (444), VanBlargan22 (471), Duty22 (583), Liu21 (764), Schulz22 (882)
Tixagevimab	32	2395	34	10000	294	379	10000	Rothenberger21 (34), Westendorf21 (88), Schulz22 (115), VanBlargan22 (126), Duty22 (197), Liu21 (202), Westendorf21 (269), Zhou21 (269), Rothenberger21 (415), Lusvarghi22 (541)	Ai22 (>10000), NIH-NCATS21-2 (AstraZenica) (Monogram) (>10000), Boschi22 (>10000), Cameroni21 (>10000), Gruell22b (>10000), Tada22 (>10000), Touret22 (>10000), Touret22b (>10000), Wang22 (>10000), Yuan22 (>10000), Zhou22 (>10000)
Cilgavimab/Tixagevimab	16	265	6.3	1488	235	170	750	Boschi22 (6.3), Liu21 (50)	Tada22 (1100), Yuan22 (1313), Touret22 (1488)
Sotrovimab	35	276	57	7756	136	163	423	Yamasoba22 (57), Wang22 (59), Ai22 (62)	Zhou22 (1480), Tada22 (2334), Ma22 (6409), VanBlargan22 (7756)
Bebtelovimab	8	2.6	0.6	5.1	8.5	1.8	5	Cao22 (0.60)
Bamlanivimab	27	10000	3594	10000	2.8	10000	10000
Etesevimab	27	10000	3594	10000	2.8	10000	10000
Bamlanivimab/Etesevimab	10	10000	3594	10000	2.8	10000	10000
Casirivimab	30	10000	963	10000	10	10000	10000	Hoffmann22 (963)
Imdevimab	32	10000	10000	10000	1	10000	10000
Casirivimab/Imdevimab	13	10000	797	10000	13	10000	10000	Hoffmann22 (797)
Adintrevimab	11	1104	95	2083	22	239	1754	Liu21 (95), Lusvarghi22 (212), Gruell22b (212), Wang22 (266), Ai22 (266)
Regdanvimab	9	10000	10000	10000	1	10000	10000
Amubarvimab	9	6239	68	10000	147	1000	7260	Rothenberger21 (68), Rothenberger21 (392), Liu21 (1000)
Romlusevimab	5	167	30	1160	39	62	232	Rothenberger21 (30)	Cao22 (1160)
Amubarvimab/Romlusevimab	2	292	236	348	1.5	264	320
C144	8	10000	10000	10000	1	10000	10000
C135	4	10000	10000	10000	1	10000	10000

## Sheet: BA.1 fold
mab	Number Results	Median (fold)	Lowest	Highest	Highest / Lowest	iqr25	iqr75	OutlierReferences (Low Results)	OutlierReferences (High Results)
Sotrovimab	37	4	0.048	19	392	2.6	6.9	Gruell22 (0.048), Pelzek22 (0.12), Gruell22b (0.15), Ikemura21 (0.80)	Tada22 (19)
Cilgavimab	32	553	10	10000	967	62	1628	Duty22 (10), VanBlargan22 (12), VanBlargan22 (12), Touret22 (16), Rothenberger21 (38), Rothenberger21 (43), Touret22b (49), Takashita22 (58), Schulz22 (63), Iketani22 (84)	NIH-NCATS21-2 (AstraZenica) (Monogram) (2425), Lusvarghi22 (2703), Wang22 (5000), Boschi22 (5263), Cao22 (6944), Ai22 (>10000)
Tixagevimab	34	581	16	142857	9070	139	2244	VanBlargan22 (16), Duty22 (23), Schulz22 (23), Westendorf21 (44), Rothenberger21 (57), Aggarwal21 (74), Duty22 (95), Case22 (118), Zhou21 (135)	Cameroni21 (2326), Cui22 (2746), Cao22 (5444), NIH-NCATS21-2 (AstraZenica) (Monogram) (6094), Cao21 (6860), Ai22 (>10000), Yuan22 (>10000), Wang22 (>10000), Boschi22 (>10000)
Cilgavimab/Tixagevimab	18	86	11	359	32	27	151	VanBlargan22 (11), VanBlargan22 (12), FDA21 (21)	Zhou22 (359)
Bebtelovimab	11	1	0.4	2.5	6.2	0.7	1.4
Bamlanivimab	28	1667	125	15625	125	778	3253	Not applicable	Not applicable
Etesevimab	28	414	73	1887	26	253	658	Not applicable	Not applicable
Bamlanivimab/Etesevimab	10	1536	400	6781	17	593	2423	Not applicable	Not applicable
Casirivimab	31	1883	217	33333	153	1117	4173	Not applicable	Not applicable
Imdevimab	33	1111	217	16667	77	452	2000	Not applicable	Not applicable
Casirivimab/Imdevimab	13	2833	199	100000	502	1111	10000	Not applicable	Not applicable
Regdanvimab	9	5000	769	12500	16	2326	6667	Not applicable	Not applicable
C144	8	2020	909	10000	11	1809	2505	Not applicable	Not applicable
C135	4	963	926	2000	2.2	926	1250	Not applicable	Not applicable
Adintrevimab	12	108	11	408	37	86	352	Iketani22 (11)
Amubarvimab	11	137	7.2	2000	279	112	374	Rothenberger21 (7.2)	Gruell22b (2000)
Romlusevimab	7	0.8	0.4	1.2	3	0.52	1
Amubarvimab/Romlusevimab	3	13	9	18	2.1	11	16

## Sheet: BA.1.1 WT
mab	Number Results	Median (IC50 ng/ml)	Lowest IC50	Highest IC50	Highest / Lowest	iqr25	iqr75	OutlierReferences (Low Results)	OutlierReferences (High Results)
Cilgavimab	7	2.2	1	35	35	1.7	17		Case22 (30), Duty22 (35)
Tixagevimab	7	2.2	0.2	6.7	34	1.1	5.2	Liu21 (0.20)
Cilgavimab/Tixagevimab	1	6.5	6.5	6.5	1	6.5	6.5
Sotrovimab	6	84	9	685	76	68	162	Ai22 (9.0)	Gruell22b (685)
Bebtelovimab	3	1.5	1.5	5	3.3	1.5	3.3
Bamlanivimab	5	5	0.7	13	18	3	13	Liu21 (0.70)
Etesevimab	5	18	7	39	5.6	8.6	32
Casirivimab	5	5	0.3	6.1	20	2	5.3	Liu21 (0.30)
Imdevimab	5	5	0.6	9.6	16	3	5.4	Liu21 (0.60)
Adintrevimab	4	3.8	2.5	13	5.4	2.6	7.1
Regdanvimab	2	3	1	5	5	2	4
Amubarvimab	5	9	5	53	11	6.9	52		Cui22 (52), Cao22 (53)
Romlusevimab	2	799	357	1240	3.5	578	1019
C144	2	6.2	5	7.4	1.5	5.6	6.8
C135	1	5	5	5	1	5	5

## Sheet: BA.1.1 variant
mab	Number Results	Median (IC50 ng/ml)	Lowest IC50	Highest IC50	Highest / Lowest	iqr25	iqr75	OutlierReferences (Low Results)	OutlierReferences (High Results)
Cilgavimab	7	10000	10000	10000	1	10000	10000
Tixagevimab	7	4760	253	10000	40	578	8224	Liu21 (253), Duty22 (470), Case22 (686)
Cilgavimab/Tixagevimab	1	1147	1147	1147	1	1147	1147
Sotrovimab	6	191	24	717	30	138	288	Ai22 (24)
Bebtelovimab	3	1.8	0.7	5	7.1	1.2	3.4
Bamlanivimab	5	10000	10000	10000	1	10000	10000
Etesevimab	5	10000	10000	10000	1	10000	10000
Casirivimab	5	10000	10000	10000	1	10000	10000
Imdevimab	5	10000	10000	10000	1	10000	10000
Adintrevimab	4	440	194	991	5.1	371	585
Regdanvimab	2	10000	10000	10000	1	10000	10000
Amubarvimab	5	8320	2035	10000	4.9	3593	9619	Liu21 (2035)
Romlusevimab	2	10000	10000	10000	1	10000	10000
C144	2	10000	10000	10000	1	10000	10000
C135	1	10000	10000	10000	1	10000	10000

## Sheet: BA.1.1 fold
mab	Number Results	Median (fold)	Lowest	Highest	Highest / Lowest	iqr25	iqr75	OutlierReferences (Low Results)	OutlierReferences (High Results)
Sotrovimab	8	3.3	0.19	4.5	24	2.6	4.1	Gruell22b (0.19)
Cilgavimab	9	2000	283	10000	35	500	5000	Duty22 (283), Case22 (339)	Ai22 (>10000)
Tixagevimab	9	1263	70	10000	143	187	2931	Duty22 (70), Case22 (127), Iketani22 (187)	Ai22 (>10000)
Cilgavimab/Tixagevimab	3	176	176	424	2.4	176	300
Bebtelovimab	6	1	0.47	1.2	2.5	0.77	1
Bamlanivimab	6	1748	781	14286	18	974	3000	Not applicable	Not applicable
Etesevimab	6	492	254	1429	5.6	344	1011	Not applicable	Not applicable
Casirivimab	6	1942	415	33333	80	1700	4250	Not applicable	Not applicable
Imdevimab	6	1928	1042	16667	16	1751	3000	Not applicable	Not applicable
Regdanvimab	2	6000	2000	10000	5	4000	8000	Not applicable	Not applicable
C144	2	1677	1353	2000	1.5	1515	1838	Not applicable	Not applicable
C135	1	2000	2000	2000	1	2000	2000	Not applicable	Not applicable
Adintrevimab	5	74	16	180	11	39	165	Iketani22 (16)
Amubarvimab	6	241	135	2000	15	165	373		Gruell22b (2000)
Romlusevimab	3	22	8.1	28	3.5	15	25

## Sheet: BA.2 WT
mab	Number Results	Median (IC50 ng/ml)	Lowest IC50	Highest IC50	Highest / Lowest	iqr25	iqr75	OutlierReferences (Low Results)	OutlierReferences (High Results)
Cilgavimab	8	7.3	1	33	33	4.1	20	Ai22 (1.00), Cao22 (1.4)	Case22 (30), Touret22b (33)
Tixagevimab	7	5	1	18	18	1.6	5.3	Ai22 (1.00)
Cilgavimab/Tixagevimab	5	5.3	2.4	27	11	3.4	6.5		Touret22b (27)
Sotrovimab	10	67	9	685	76	31	154	Ai22 (9.0), Yamasoba22 (12)	Gruell22b (685)
Bebtelovimab	5	3	1.5	5.3	3.5	1.5	5
Bamlanivimab	5	5	3	13	4.3	4.7	7.2
Etesevimab	5	18	7	32	4.5	18	23
Bamlanivimab/Etesevimab	2	11	10	13	1.3	11	12
Casirivimab	7	5	2	14	7	3.8	7
Imdevimab	7	5.4	3	13	4.2	4	6.6
Casirivimab/Imdevimab	3	3.5	3.1	6.7	2.2	3.3	5.1
Adintrevimab	4	9.2	2.6	19	7.3	4.4	15
Regdanvimab	2	3	1	5	5	2	4
Amubarvimab	4	14	5	53	11	8	27
Romlusevimab	2	852	464	1240	2.7	658	1046
Amubarvimab/Romlusevimab	1	46	46	46	1	46	46
C144	2	6.2	5	7.4	1.5	5.6	6.8
C135	1	5	5	5	1	5	5

## Sheet: BA.2 variant
mab	Number Results	Median (IC50 ng/ml)	Lowest IC50	Highest IC50	Highest / Lowest	iqr25	iqr75	OutlierReferences (Low Results)	OutlierReferences (High Results)
Cilgavimab	8	18	4	10000	2500	5.3	36	Ai22 (4.0), Takashita22b (4.4)	Zhou22 (>10000)
Tixagevimab	7	3438	365	10000	27	1908	10000	Case22 (365), Takashita22b (396)
Cilgavimab/Tixagevimab	5	44	14	4608	318	35	73		Zhou22 (4608)
Sotrovimab	10	1250	160	10000	63	567	1456	Ai22 (160)	Case22 (5885), Zhou22 (>10,000)
Bebtelovimab	5	4	0.7	5.3	7.6	0.82	5	Ai22 (0.70), Cao22 (0.82)
Bamlanivimab	5	10000	10000	10000	1	10000	10000
Etesevimab	5	10000	10000	10000	1	10000	10000
Bamlanivimab/Etesevimab	2	10000	10000	10000	1	10000	10000
Casirivimab	7	10000	1666	10000	6	10000	10000	Takashita22b (1666)
Imdevimab	7	1253	69	10000	146	451	2799	Takashita22b (69)	Yamasoba22 (>10000)
Casirivimab/Imdevimab	3	2303	223	10000	45	1263	6152	Takashita22b (223)	Yamasoba22 (>10000)
C144	2	10000	10000	10000	1	10000	10000
C135	1	10000	10000	10000	1	10000	10000
Adintrevimab	4	10000	10000	10000	1	10000	10000
Regdanvimab	2	10000	10000	10000	1	10000	10000
Amubarvimab	4	7060	1340	10000	7.5	3425	10000	Ai22 (1340)
Romlusevimab	2	7255	4509	10000	2.2	5882	8627
Amubarvimab/Romlusevimab	1	5304	5304	5304	1	5304	5304

## Sheet: BA.2 fold
mab	Number Results	Median (fold)	Lowest	Highest	Highest / Lowest	iqr25	iqr75	OutlierReferences (Low Results)	OutlierReferences (High Results)
Sotrovimab	14	17	2.2	71	33	13	30	Gruell22b (2.2)	Zhou22 (71)
Cilgavimab	9	1.7	0.58	1449	2513	1.5	3.9		Zhou22 (1449)
Tixagevimab	8	837	68	10000	148	461	2179	Case22 (68), Takashita22b (206)	Ai22 (>10,000)
Cilgavimab/Tixagevimab	7	5.4	2.7	1920	707	3.7	6.9		Zhou22 (1920)
Bebtelovimab	6	1	0.47	1.3	2.9	0.66	1
Bamlanivimab	5	2000	781	3333	4.3	1389	2132	Not applicable	Not applicable
Etesevimab	5	550	316	1429	4.5	444	556	Not applicable	Not applicable
Bamlanivimab/Etesevimab	2	897	794	1000	1.3	845	948	Not applicable	Not applicable
Casirivimab	7	1883	597	5000	8.4	934	2042
Imdevimab	7	118	23	1515	67	101	527	Takashita22b (23)	Gruell22b (835), Yamasoba22 (1515)
Casirivimab/Imdevimab	3	344	63	3226	51	203	1785	Takashita22b (63)	Yamasoba22 (3226)
Regdanvimab	2	6000	2000	10000	5	4000	8000	Not applicable	Not applicable
C144	2	1677	1353	2000	1.5	1515	1838	Not applicable	Not applicable
C135	1	2000	2000	2000	1	2000	2000	Not applicable	Not applicable
Adintrevimab	4	1373	529	3846	7.3	692	2462
Amubarvimab	4	340	78	2000	26	131	899	Cao22 (78)	Gruell22b (2000)
Romlusevimab	2	8.9	8.1	9.7	1.2	8.5	9.3
Amubarvimab/Romlusevimab	1	114	114	114	1	114	114
