# Supplementary material for: Susceptibility of SARS-CoV-2 Omicron Variants to Therapeutic Monoclonal Antibodies: Systematic Review and Meta-analysis
Source: Microbiol Spectr. 2022 Jun 14;10(4):e00926-22. doi: 10.1128/spectrum.00926-22 (PMC9430471; doi:10.1128/spectrum.00926-22)
Supplement: Supplemental file 3 — Supplemental material. Download spectrum.00926-22-s0003.xlsx, XLSX file, 0.03 MB [file spectrum.00926-22-s0003.xlsx]

## Sheet: Sheet 1
single_mut_name	position	amino_acid	ref_name	ab_name	control_potency	potency	fold_cmp	fold
G339D	339	D	Liu21	Adintrevimab			=	1.6
G339D	339	D	Ai22	Adintrevimab			=	2.2
G339D	339	D	Liu21	Amubarvimab			=	1.6
G339D	339	D	Ai22	Amubarvimab			=	2.6
G339D	339	D	Tada22	Bamlanivimab	2.8	3.5	=	1.3
G339D	339	D	Ai22	Bamlanivimab			=	1.4
G339D	339	D	Zhou21e	Bamlanivimab	7.3	10.4	=	1.4
G339D	339	D	Liu21	Bamlanivimab			=	1.5
G339D	339	D	Tada22	Bamlanivimab/Etesevimab	2.9	5.6	=	1.9
G339D	339	D	Zhou21e	Bebtelovimab	3.1	5.1	=	1.6
G339D	339	D	Ai22	Bebtelovimab			=	3.6
G339D	339	D	Tada22	Casirivimab	2.6	4	=	1.5
G339D	339	D	Ai22	Casirivimab			=	2.2
G339D	339	D	Liu21	Casirivimab			=	2.2
G339D	339	D	Tada22	Casirivimab/Imdevimab	1.3	3	=	2.3
G339D	339	D	Tada22	Cilgavimab	10.1	13.4	=	1.3
G339D	339	D	Zhou21e	Cilgavimab	2.6	3.6	=	1.4
G339D	339	D	Liu21	Cilgavimab			=	1.6
G339D	339	D	Ai22	Cilgavimab			=	2.3
G339D	339	D	Tada22	Cilgavimab/Tixagevimab	6.9	7.9	=	1.1
G339D	339	D	Tada22	Etesevimab	4.4	4.2	=	1
G339D	339	D	Liu21	Etesevimab			=	1.7
G339D	339	D	Zhou21e	Etesevimab	6.9	12.3	=	1.8
G339D	339	D	Ai22	Etesevimab			=	2.5
G339D	339	D	Wang22b	Imdevimab			=	0.5
G339D	339	D	Tada22	Imdevimab	6.9	8.8	=	1.3
G339D	339	D	Liu21	Imdevimab			=	1.8
G339D	339	D	Ai22	Imdevimab			=	2
G339D	339	D	Ai22	Regdanvimab			=	1
G339D	339	D	Liu21	Romlusevimab			=	3.9
G339D	339	D	Cathcart21	Sotrovimab			=	1.2
G339D	339	D	Zhou21e	Sotrovimab	41.7	52.1	=	1.2
G339D	339	D	Cathcart21	Sotrovimab			=	1.2
G339D	339	D	Tada22	Sotrovimab	135.4	301.1	=	2.2
G339D	339	D	Liu21	Sotrovimab			=	4
G339D	339	D	Ai22	Sotrovimab			=	4.4
G339D	339	D	Liu21	Tixagevimab			=	1.7
G339D	339	D	Ai22	Tixagevimab			=	1.9
G339D	339	D	Tada22	Tixagevimab	6.1	18.4	=	3
R346K	346	K	Ai22	Adintrevimab			=	0.4
R346K	346	K	Liu21	Adintrevimab			=	1.1
R346K	346	K	Ai22	Amubarvimab			=	0.3
R346K	346	K	Liu21	Amubarvimab			=	1.2
R346K	346	K	Ai22	Bamlanivimab			=	0.4
R346K	346	K	Liu21	Bamlanivimab			=	1.3
R346K	346	K	Zhou21e	Bamlanivimab	7.3	17.7	=	2.4
R346K	346	K	Ai22	Bebtelovimab			=	0.3
R346K	346	K	Westendorf21	Bebtelovimab	3	2	=	0.7
R346K	346	K	Zhou21e	Bebtelovimab	3.1	3.4	=	1.1
R346K	346	K	Ai22	Casirivimab			=	0.6
R346K	346	K	Liu21	Casirivimab			=	1.5
R346K	346	K	Zhou21e	Cilgavimab	2.6	5.2	=	2
R346K	346	K	Ai22	Cilgavimab			=	2.6
R346K	346	K	Liu21	Cilgavimab			=	2.9
R346K	346	K	Liu21	Etesevimab			=	1.5
R346K	346	K	Zhou21e	Etesevimab	6.9	16.8	=	2.4
R346K	346	K	Ai22	Etesevimab			=	2.9
R346K	346	K	Liu21	Imdevimab			=	1.6
R346K	346	K	Ai22	Imdevimab			=	4.1
R346K	346	K	Ai22	Regdanvimab			=	0.3
R346K	346	K	Liu21	Romlusevimab			=	21
R346K	346	K	Cathcart21	Sotrovimab			=	0.7
R346K	346	K	Cathcart21	Sotrovimab			=	0.7
R346K	346	K	Liu21	Sotrovimab			=	1.4
R346K	346	K	Zhou21e	Sotrovimab	41.7	67.3	=	1.6
R346K	346	K	Ai22	Sotrovimab			=	1.8
R346K	346	K	Liu21	Tixagevimab			=	1.3
R346K	346	K	Ai22	Tixagevimab			=	3
S371F	371	F	Iketani22	Adintrevimab			=	43
S371F	371	F	Ai22	Adintrevimab			=	60.1
S371F	371	F	Ai22	Amubarvimab			=	123
S371F	371	F	Iketani22	Amubarvimab			=	126
S371F	371	F	Ai22	Bamlanivimab			=	0.4
S371F	371	F	Zhou22	Bamlanivimab	14	12.7	=	0.9
S371F	371	F	Iketani22	Bamlanivimab			=	5.1
S371F	371	F	Zhou22	Bamlanivimab/Etesevimab	11.5	6.8	=	0.6
S371F	371	F	Iketani22	Bebtelovimab			=	2.4
S371F	371	F	Ai22	Bebtelovimab			=	2.6
S371F	371	F	Zhou22	Casirivimab	7.6	30	=	3.9
S371F	371	F	Ai22	Casirivimab			=	13.5
S371F	371	F	Iketani22	Casirivimab			=	28
S371F	371	F	Zhou22	Casirivimab/Imdevimab	9.3	35.3	=	3.8
S371F	371	F	Zhou22	Cilgavimab	31.4	17.2	=	0.5
S371F	371	F	Iketani22	Cilgavimab			=	1.3
S371F	371	F	Ai22	Cilgavimab			=	5
S371F	371	F	Zhou22	Cilgavimab/Tixagevimab	15.6	10	=	0.6
S371F	371	F	Zhou22	Etesevimab	59.5	31.5	=	0.5
S371F	371	F	Iketani22	Etesevimab			=	143
S371F	371	F	Ai22	Etesevimab			>	630
S371F	371	F	Zhou22	Imdevimab	15.1	171.4	=	11.4
S371F	371	F	Iketani22	Imdevimab			=	87
S371F	371	F	Ai22	Imdevimab			=	126
S371F	371	F	Ai22	Regdanvimab			=	20.8
S371F	371	F	Iketani22	Romlusevimab			>	22
S371F	371	F	Zhou22	Sotrovimab	115.1	633.2	=	5.5
S371F	371	F	Ai22	Sotrovimab			=	13.3
S371F	371	F	Iketani22	Sotrovimab			=	21
S371F	371	F	Zhou22	Tixagevimab	9.1	57.2	=	6.3
S371F	371	F	Iketani22	Tixagevimab			=	26
S371F	371	F	Ai22	Tixagevimab			=	31
S371L	371	L	Ai22	Adintrevimab			=	12
S371L	371	L	Liu21	Adintrevimab			=	18
S371L	371	L	Ai22	Amubarvimab			=	16.2
S371L	371	L	Liu21	Amubarvimab			=	18
S371L	371	L	Tada22	Bamlanivimab	2.8	0.7	=	0.3
S371L	371	L	Zhou21e	Bamlanivimab	7.3	9.3	=	1.3
S371L	371	L	Ai22	Bamlanivimab			=	1.9
S371L	371	L	Liu21	Bamlanivimab			=	2.9
S371L	371	L	Tada22	Bamlanivimab/Etesevimab	2.9	1.9	=	0.7
S371L	371	L	Zhou21e	Bebtelovimab	3.1	1.4	=	0.5
S371L	371	L	Ai22	Bebtelovimab			=	3.8
S371L	371	L	Tada22	Casirivimab	2.6	3.2	=	1.2
S371L	371	L	Ai22	Casirivimab			=	3.9
S371L	371	L	Liu21	Casirivimab			=	10
S371L	371	L	Tada22	Casirivimab/Imdevimab	1.3	5.4	=	4.2
S371L	371	L	Tada22	Cilgavimab	10.1	7.5	=	0.7
S371L	371	L	Zhou21e	Cilgavimab	2.6	2.4	=	0.9
S371L	371	L	Ai22	Cilgavimab			=	1.1
S371L	371	L	Liu21	Cilgavimab			=	1.4
S371L	371	L	Tada22	Cilgavimab/Tixagevimab	6.9	4.4	=	0.6
S371L	371	L	Tada22	Etesevimab	4.4	27.2	=	6.2
S371L	371	L	Ai22	Etesevimab			=	15.2
S371L	371	L	Liu21	Etesevimab			=	19
S371L	371	L	Zhou21e	Etesevimab	6.9	212	=	30.7
S371L	371	L	Ai22	Imdevimab			=	11.1
S371L	371	L	Tada22	Imdevimab	6.9	80.6	=	11.7
S371L	371	L	Liu21	Imdevimab			=	25
S371L	371	L	Wang22b	Imdevimab			=	74.1
S371L	371	L	Ai22	Regdanvimab			=	1.1
S371L	371	L	Liu21	Romlusevimab			=	17
S371L	371	L	Ai22	Sotrovimab			=	7.4
S371L	371	L	Tada22	Sotrovimab	135.4	1000	>	7.4
S371L	371	L	Liu21	Sotrovimab			=	12
S371L	371	L	Zhou21e	Sotrovimab	41.7	10000	>	239.8
S371L	371	L	Tada22	Tixagevimab	6.1	16.2	=	2.7
S371L	371	L	Ai22	Tixagevimab			=	4
S371L	371	L	Liu21	Tixagevimab			=	4.1
S373P	373	P	Ai22	Adintrevimab			=	0.7
S373P	373	P	Liu21	Adintrevimab			=	2.2
S373P	373	P	Ai22	Amubarvimab			=	1
S373P	373	P	Liu21	Amubarvimab			=	2.1
S373P	373	P	Ai22	Bamlanivimab			=	0.5
S373P	373	P	Tada22	Bamlanivimab	2.8	2.2	=	0.8
S373P	373	P	Zhou21e	Bamlanivimab	7.3	7	=	1
S373P	373	P	Liu21	Bamlanivimab			=	2
S373P	373	P	Tada22	Bamlanivimab/Etesevimab	2.9	3.9	=	1.3
S373P	373	P	Ai22	Bebtelovimab			=	1
S373P	373	P	Zhou21e	Bebtelovimab	3.1	3.3	=	1.1
S373P	373	P	Tada22	Casirivimab	2.6	3.4	=	1.3
S373P	373	P	Liu21	Casirivimab			=	1.9
S373P	373	P	Ai22	Casirivimab			=	5.2
S373P	373	P	Tada22	Casirivimab/Imdevimab	1.3	6.1	=	4.7
S373P	373	P	Ai22	Cilgavimab			=	0.4
S373P	373	P	Zhou21e	Cilgavimab	2.6	2.6	=	1
S373P	373	P	Liu21	Cilgavimab			=	1.3
S373P	373	P	Tada22	Cilgavimab	10.1	15.3	=	1.5
S373P	373	P	Tada22	Cilgavimab/Tixagevimab	6.9	5.4	=	0.8
S373P	373	P	Ai22	Etesevimab			=	0.2
S373P	373	P	Liu21	Etesevimab			=	1.9
S373P	373	P	Zhou21e	Etesevimab	6.9	13.6	=	2
S373P	373	P	Tada22	Etesevimab	4.4	17.7	=	4
S373P	373	P	Liu21	Imdevimab			=	1.9
S373P	373	P	Ai22	Imdevimab			=	2.5
S373P	373	P	Wang22b	Imdevimab			=	5.9
S373P	373	P	Tada22	Imdevimab	6.9	96.9	=	14
S373P	373	P	Ai22	Regdanvimab			=	0.3
S373P	373	P	Liu21	Romlusevimab			=	2.5
S373P	373	P	Ai22	Sotrovimab			=	0.7
S373P	373	P	Tada22	Sotrovimab	135.4	179.9	=	1.3
S373P	373	P	Liu21	Sotrovimab			=	2.3
S373P	373	P	Zhou21e	Sotrovimab	41.7	103.4	=	2.5
S373P	373	P	Ai22	Tixagevimab			=	0.3
S373P	373	P	Liu21	Tixagevimab			=	2.1
S373P	373	P	Tada22	Tixagevimab	6.1	15.9	=	2.6
S375F	375	F	Liu21	Adintrevimab			=	0.6
S375F	375	F	Ai22	Adintrevimab			=	1
S375F	375	F	Liu21	Amubarvimab			=	0.6
S375F	375	F	Ai22	Amubarvimab			=	0.8
S375F	375	F	Liu21	Bamlanivimab			=	0.5
S375F	375	F	Zhou21e	Bamlanivimab	7.3	3.5	=	0.5
S375F	375	F	Ai22	Bamlanivimab			=	0.8
S375F	375	F	Tada22	Bamlanivimab	2.8	2.7	=	1
S375F	375	F	Tada22	Bamlanivimab/Etesevimab	2.9	2.1	=	0.7
S375F	375	F	Zhou21e	Bebtelovimab	3.1	1.1	=	0.4
S375F	375	F	Ai22	Bebtelovimab			=	0.7
S375F	375	F	Ai22	Casirivimab			=	0.3
S375F	375	F	Liu21	Casirivimab			=	0.5
S375F	375	F	Tada22	Casirivimab	2.6	2.6	=	1
S375F	375	F	Tada22	Casirivimab/Imdevimab	1.3	1	=	0.8
S375F	375	F	Ai22	Cilgavimab			=	0.7
S375F	375	F	Liu21	Cilgavimab			=	0.7
S375F	375	F	Zhou21e	Cilgavimab	2.6	1.7	=	0.7
S375F	375	F	Tada22	Cilgavimab	10.1	10.7	=	1.1
S375F	375	F	Tada22	Cilgavimab/Tixagevimab	6.9	6	=	0.9
S375F	375	F	Liu21	Etesevimab			=	0.6
S375F	375	F	Tada22	Etesevimab	4.4	2.5	=	0.6
S375F	375	F	Ai22	Etesevimab			=	0.7
S375F	375	F	Zhou21e	Etesevimab	6.9	36.6	=	5.3
S375F	375	F	Ai22	Imdevimab			=	0.3
S375F	375	F	Liu21	Imdevimab			=	0.8
S375F	375	F	Tada22	Imdevimab	6.9	7.1	=	1
S375F	375	F	Wang22b	Imdevimab			>	1000
S375F	375	F	Ai22	Regdanvimab			=	1.4
S375F	375	F	Liu21	Romlusevimab			=	0.9
S375F	375	F	Ai22	Sotrovimab			=	0.4
S375F	375	F	Liu21	Sotrovimab			=	1.1
S375F	375	F	Zhou21e	Sotrovimab	41.7	59.2	=	1.4
S375F	375	F	Tada22	Sotrovimab	135.4	287.7	=	2.1
S375F	375	F	Ai22	Tixagevimab			=	0.3
S375F	375	F	Liu21	Tixagevimab			=	0.5
S375F	375	F	Tada22	Tixagevimab	6.1	18.5	=	3
T376A	376	A	Iketani22	Adintrevimab			=	0.9
T376A	376	A	Ai22	Adintrevimab			=	3.1
T376A	376	A	Ai22	Amubarvimab			=	1.1
T376A	376	A	Iketani22	Amubarvimab			=	3.1
T376A	376	A	Zhou22	Bamlanivimab	14	10.7	=	0.8
T376A	376	A	Iketani22	Bamlanivimab			=	1.7
T376A	376	A	Ai22	Bamlanivimab			=	2.4
T376A	376	A	Zhou22	Bamlanivimab/Etesevimab	11.5	5.2	=	0.5
T376A	376	A	Ai22	Bebtelovimab			=	0.7
T376A	376	A	Iketani22	Bebtelovimab			=	1.7
T376A	376	A	Ai22	Casirivimab			=	1.1
T376A	376	A	Zhou22	Casirivimab	7.6	13.8	=	1.8
T376A	376	A	Iketani22	Casirivimab			=	2.1
T376A	376	A	Zhou22	Casirivimab/Imdevimab	9.3	3	=	0.3
T376A	376	A	Zhou22	Cilgavimab	31.4	22.4	=	0.7
T376A	376	A	Iketani22	Cilgavimab			=	1.8
T376A	376	A	Ai22	Cilgavimab			=	2.3
T376A	376	A	Zhou22	Cilgavimab/Tixagevimab	15.6	8.8	=	0.6
T376A	376	A	Zhou22	Etesevimab	59.5	65.2	=	1.1
T376A	376	A	Iketani22	Etesevimab			=	1.9
T376A	376	A	Ai22	Etesevimab			=	3.9
T376A	376	A	Iketani22	Imdevimab			=	1.9
T376A	376	A	Zhou22	Imdevimab	15.1	31.8	=	2.1
T376A	376	A	Ai22	Imdevimab			=	3.5
T376A	376	A	Ai22	Regdanvimab			=	1
T376A	376	A	Iketani22	Romlusevimab			=	0.5
T376A	376	A	Ai22	Sotrovimab			=	0.5
T376A	376	A	Iketani22	Sotrovimab			=	1
T376A	376	A	Zhou22	Sotrovimab	115.1	387.6	=	3.4
T376A	376	A	Ai22	Tixagevimab			=	0.9
T376A	376	A	Iketani22	Tixagevimab			=	1.3
T376A	376	A	Zhou22	Tixagevimab	9.1	23.6	=	2.6
D405N	405	N	Iketani22	Adintrevimab			=	0.3
D405N	405	N	Ai22	Adintrevimab			=	3.8
D405N	405	N	Ai22	Amubarvimab			=	1.6
D405N	405	N	Iketani22	Amubarvimab			=	2.3
D405N	405	N	Ai22	Bamlanivimab			=	0.9
D405N	405	N	Zhou22	Bamlanivimab	14	25.4	=	1.8
D405N	405	N	Iketani22	Bamlanivimab			=	1.9
D405N	405	N	Zhou22	Bamlanivimab/Etesevimab	11.5	15.7	=	1.4
D405N	405	N	Ai22	Bebtelovimab			=	0.4
D405N	405	N	Iketani22	Bebtelovimab			=	0.8
D405N	405	N	Iketani22	Casirivimab			=	2.8
D405N	405	N	Ai22	Casirivimab			=	10.9
D405N	405	N	Zhou22	Casirivimab	7.6	108.7	=	14.3
D405N	405	N	Zhou22	Casirivimab/Imdevimab	9.3	13.9	=	1.5
D405N	405	N	Iketani22	Cilgavimab			=	1
D405N	405	N	Zhou22	Cilgavimab	31.4	31.8	=	1
D405N	405	N	Ai22	Cilgavimab			=	1.8
D405N	405	N	Zhou22	Cilgavimab/Tixagevimab	15.6	16.9	=	1.1
D405N	405	N	Ai22	Etesevimab			=	15.7
D405N	405	N	Iketani22	Etesevimab			=	26
D405N	405	N	Iketani22	Imdevimab			=	1.6
D405N	405	N	Zhou22	Imdevimab	15.1	29.1	=	1.9
D405N	405	N	Ai22	Imdevimab			=	5.6
D405N	405	N	Ai22	Regdanvimab			=	1
D405N	405	N	Iketani22	Romlusevimab			=	1.6
D405N	405	N	Ai22	Sotrovimab			=	0.5
D405N	405	N	Iketani22	Sotrovimab			=	0.7
D405N	405	N	Zhou22	Sotrovimab	115.1	303.7	=	2.6
D405N	405	N	Ai22	Tixagevimab			=	1.2
D405N	405	N	Iketani22	Tixagevimab			=	2.1
D405N	405	N	Zhou22	Tixagevimab	9.1	28.6	=	3.1
R408S	408	S	Ai22	Adintrevimab			=	1.1
R408S	408	S	Iketani22	Adintrevimab			=	1.6
R408S	408	S	Ai22	Amubarvimab			=	0.2
R408S	408	S	Iketani22	Amubarvimab			=	1.1
R408S	408	S	Ai22	Bamlanivimab			=	0.5
R408S	408	S	Zhou22	Bamlanivimab	14	20	=	1.4
R408S	408	S	Iketani22	Bamlanivimab			=	1.6
R408S	408	S	Zhou22	Bamlanivimab/Etesevimab	11.5	22	=	1.9
R408S	408	S	Ai22	Bebtelovimab			=	0.3
R408S	408	S	Iketani22	Bebtelovimab			=	1.4
R408S	408	S	Ai22	Casirivimab			=	0.8
R408S	408	S	Iketani22	Casirivimab			=	1.1
R408S	408	S	Zhou22	Casirivimab	7.6	44.4	=	5.8
R408S	408	S	Zhou22	Casirivimab/Imdevimab	9.3	34.3	=	3.7
R408S	408	S	Iketani22	Cilgavimab			=	1
R408S	408	S	Ai22	Cilgavimab			=	1.3
R408S	408	S	Zhou22	Cilgavimab	31.4	56.9	=	1.8
R408S	408	S	Zhou22	Cilgavimab/Tixagevimab	15.6	30.3	=	1.9
R408S	408	S	Ai22	Etesevimab			=	0.4
R408S	408	S	Iketani22	Etesevimab			=	0.7
R408S	408	S	Zhou22	Etesevimab	59.5	40.9	=	0.7
R408S	408	S	Ai22	Imdevimab			=	0.7
R408S	408	S	Iketani22	Imdevimab			=	0.8
R408S	408	S	Zhou22	Imdevimab	15.1	195.9	=	13
R408S	408	S	Ai22	Regdanvimab			=	0.6
R408S	408	S	Iketani22	Romlusevimab			=	0.7
R408S	408	S	Ai22	Sotrovimab			=	0.6
R408S	408	S	Iketani22	Sotrovimab			=	1
R408S	408	S	Zhou22	Sotrovimab	115.1	465.8	=	4
R408S	408	S	Ai22	Tixagevimab			=	0.6
R408S	408	S	Iketani22	Tixagevimab			=	0.7
R408S	408	S	Zhou22	Tixagevimab	9.1	33.8	=	3.7
K417N	417	N	Ai22	Adintrevimab			=	0.7
K417N	417	N	Liu21	Adintrevimab			=	1.1
K417N	417	N	Ai22	Amubarvimab			=	1.1
K417N	417	N	Liu21	Amubarvimab			=	1.6
K417N	417	N	Zhou21e	Bamlanivimab	7.3	3.5	=	0.5
K417N	417	N	Ai22	Bamlanivimab			=	0.6
K417N	417	N	Tada22	Bamlanivimab	2.8	1.8	=	0.6
K417N	417	N	Liu21	Bamlanivimab			=	0.7
K417N	417	N	Tada22	Bamlanivimab/Etesevimab	2.9	4.8	=	1.7
K417N	417	N	Westendorf21	Bebtelovimab	5	3	=	0.6
K417N	417	N	Westendorf21	Bebtelovimab	3	2	=	0.7
K417N	417	N	Westendorf21	Bebtelovimab	3	2	=	0.7
K417N	417	N	Ai22	Bebtelovimab			=	1.1
K417N	417	N	Zhou21e	Bebtelovimab	3.1	3.3	=	1.1
K417N	417	N	Liu21	Casirivimab			=	6.4
K417N	417	N	Ai22	Casirivimab			=	20.8
K417N	417	N	Tada22	Casirivimab	2.6	647.4	=	249
K417N	417	N	Tada22	Casirivimab/Imdevimab	1.3	4.5	=	3.5
K417N	417	N	Zhou21e	Cilgavimab	2.6	1.1	=	0.4
K417N	417	N	Liu21	Cilgavimab			=	0.8
K417N	417	N	Tada22	Cilgavimab	10.1	9.3	=	0.9
K417N	417	N	Ai22	Cilgavimab			=	1.5
K417N	417	N	Tada22	Cilgavimab/Tixagevimab	6.9	7.8	=	1.1
K417N	417	N	Tada22	Etesevimab	4.4	1000	>	227.3
K417N	417	N	Ai22	Etesevimab			>	630
K417N	417	N	Liu21	Etesevimab			>	761
K417N	417	N	Zhou21e	Etesevimab	6.9	10000	>	1449.3
K417N	417	N	Ai22	Imdevimab			=	0.5
K417N	417	N	Liu21	Imdevimab			=	0.8
K417N	417	N	Tada22	Imdevimab	6.9	9.8	=	1.4
K417N	417	N	Wang22b	Imdevimab			=	1.7
K417N	417	N	Ai22	Regdanvimab			=	0.6
K417N	417	N	Liu21	Romlusevimab			=	1
K417N	417	N	Cathcart21	Sotrovimab			=	0.6
K417N	417	N	Zhou21e	Sotrovimab	41.7	23.9	=	0.6
K417N	417	N	Tada22	Sotrovimab	135.4	137.6	=	1
K417N	417	N	Liu21	Sotrovimab			=	1.8
K417N	417	N	Ai22	Sotrovimab			=	3.4
K417N	417	N	Ai22	Tixagevimab			=	0.4
K417N	417	N	Liu21	Tixagevimab			=	0.9
K417N	417	N	Tada22	Tixagevimab	6.1	35.4	=	5.8
N440K	440	K	Liu21	Adintrevimab			=	0.9
N440K	440	K	Ai22	Adintrevimab			=	2.6
N440K	440	K	Liu21	Amubarvimab			=	1.4
N440K	440	K	Ai22	Amubarvimab			=	2.8
N440K	440	K	Ai22	Bamlanivimab			=	0.7
N440K	440	K	Tada22	Bamlanivimab	2.8	3.2	=	1.1
N440K	440	K	Zhou21e	Bamlanivimab	7.3	9.3	=	1.3
N440K	440	K	Liu21	Bamlanivimab			=	1.4
N440K	440	K	Tada22	Bamlanivimab/Etesevimab	2.9	5	=	1.7
N440K	440	K	Westendorf21	Bebtelovimab	3	1	=	0.3
N440K	440	K	Zhou21e	Bebtelovimab	3.1	2.6	=	0.8
N440K	440	K	Ai22	Bebtelovimab			=	3.1
N440K	440	K	Ai22	Casirivimab			=	0.6
N440K	440	K	Liu21	Casirivimab			=	1.7
N440K	440	K	Tada22	Casirivimab	2.6	4.5	=	1.7
N440K	440	K	Tada22	Casirivimab/Imdevimab	1.3	5.9	=	4.5
N440K	440	K	Ai22	Cilgavimab			=	0.6
N440K	440	K	Zhou21e	Cilgavimab	2.6	3.3	=	1.3
N440K	440	K	Liu21	Cilgavimab			=	1.5
N440K	440	K	Tada22	Cilgavimab	10.1	27.4	=	2.7
N440K	440	K	Tada22	Cilgavimab/Tixagevimab	6.9	5.6	=	0.8
N440K	440	K	Ai22	Etesevimab			=	0.8
N440K	440	K	Zhou21e	Etesevimab	6.9	5.9	=	0.9
N440K	440	K	Tada22	Etesevimab	4.4	5.7	=	1.3
N440K	440	K	Liu21	Etesevimab			=	1.4
N440K	440	K	Ai22	Imdevimab			=	9.9
N440K	440	K	Tada22	Imdevimab	6.9	635.1	=	92
N440K	440	K	Liu21	Imdevimab			=	246
N440K	440	K	Wang22b	Imdevimab			>	1000
N440K	440	K	Ai22	Regdanvimab			=	0.3
N440K	440	K	Liu21	Romlusevimab			=	1.6
N440K	440	K	Cathcart21	Sotrovimab			=	0.5
N440K	440	K	Cathcart21	Sotrovimab			=	0.5
N440K	440	K	Tada22	Sotrovimab	135.4	175.1	=	1.3
N440K	440	K	Ai22	Sotrovimab			=	1.6
N440K	440	K	Zhou21e	Sotrovimab	41.7	82.8	=	2
N440K	440	K	Liu21	Sotrovimab			=	2.3
N440K	440	K	Ai22	Tixagevimab			=	0.6
N440K	440	K	Tada22	Tixagevimab	6.1	7.9	=	1.3
N440K	440	K	Liu21	Tixagevimab			=	1.4
G446S	446	S	Liu21	Adintrevimab			=	1.6
G446S	446	S	Ai22	Adintrevimab			=	5.2
G446S	446	S	Liu21	Amubarvimab			=	0.9
G446S	446	S	Ai22	Amubarvimab			=	5
G446S	446	S	Zhou21e	Bamlanivimab	7.3	7.3	=	1
G446S	446	S	Tada22	Bamlanivimab	2.8	3.3	=	1.2
G446S	446	S	Liu21	Bamlanivimab			=	1.6
G446S	446	S	Ai22	Bamlanivimab			=	1.9
G446S	446	S	Tada22	Bamlanivimab/Etesevimab	2.9	4.5	=	1.6
G446S	446	S	Zhou21e	Bebtelovimab	3.1	4.1	=	1.3
G446S	446	S	Westendorf21	Bebtelovimab	3	6	=	2
G446S	446	S	Ai22	Bebtelovimab			=	2.1
G446S	446	S	Tada22	Casirivimab	2.6	1.6	=	0.6
G446S	446	S	Liu21	Casirivimab			=	1.6
G446S	446	S	Ai22	Casirivimab			=	2
G446S	446	S	Tada22	Casirivimab/Imdevimab	1.3	6.9	=	5.3
G446S	446	S	Zhou21e	Cilgavimab	2.6	4.7	=	1.8
G446S	446	S	Liu21	Cilgavimab			=	3.7
G446S	446	S	Tada22	Cilgavimab	10.1	81.1	=	8
G446S	446	S	Ai22	Cilgavimab			=	12
G446S	446	S	Tada22	Cilgavimab/Tixagevimab	6.9	7.1	=	1
G446S	446	S	Tada22	Etesevimab	4.4	2.7	=	0.6
G446S	446	S	Liu21	Etesevimab			=	0.8
G446S	446	S	Ai22	Etesevimab			=	1.5
G446S	446	S	Zhou21e	Etesevimab	6.9	10.8	=	1.6
G446S	446	S	Tada22	Imdevimab	6.9	1000	>	144.9
G446S	446	S	Ai22	Imdevimab			>	290
G446S	446	S	Liu21	Imdevimab			=	574
G446S	446	S	Wang22b	Imdevimab			>	1000
G446S	446	S	Ai22	Regdanvimab			=	1.1
G446S	446	S	Liu21	Romlusevimab			=	1.4
G446S	446	S	Tada22	Sotrovimab	135.4	153.8	=	1.1
G446S	446	S	Zhou21e	Sotrovimab	41.7	67.7	=	1.6
G446S	446	S	Liu21	Sotrovimab			=	1.7
G446S	446	S	Ai22	Sotrovimab			=	3.2
G446S	446	S	Liu21	Tixagevimab			=	1.1
G446S	446	S	Tada22	Tixagevimab	6.1	7.8	=	1.3
G446S	446	S	Ai22	Tixagevimab			=	2
S477N	477	N	Liu21	Adintrevimab			=	1.5
S477N	477	N	Liu21	Amubarvimab			=	1.8
S477N	477	N	Tada22	Bamlanivimab	2.8	2.6	=	0.9
S477N	477	N	Zhou21e	Bamlanivimab	7.3	10.3	=	1.4
S477N	477	N	Liu21	Bamlanivimab			=	1.5
S477N	477	N	Tada22	Bamlanivimab/Etesevimab	2.9	3.3	=	1.1
S477N	477	N	Zhou21e	Bebtelovimab	3.1	4.7	=	1.5
S477N	477	N	Westendorf21	Bebtelovimab	3	5	=	1.7
S477N	477	N	Westendorf21	Bebtelovimab	3	5	=	1.7
S477N	477	N	Liu21	Casirivimab			=	2.4
S477N	477	N	Tada22	Casirivimab	2.6	8.4	=	3.2
S477N	477	N	Tada22	Casirivimab/Imdevimab	1.3	3.8	=	2.9
S477N	477	N	Zhou21e	Cilgavimab	2.6	2.3	=	0.9
S477N	477	N	Liu21	Cilgavimab			=	1.6
S477N	477	N	Tada22	Cilgavimab	10.1	21.2	=	2.1
S477N	477	N	Tada22	Cilgavimab/Tixagevimab	6.9	8.9	=	1.3
S477N	477	N	Zhou21e	Etesevimab	6.9	6.8	=	1
S477N	477	N	Tada22	Etesevimab	4.4	5.7	=	1.3
S477N	477	N	Liu21	Etesevimab			=	1.8
S477N	477	N	Wang22b	Imdevimab			=	0.9
S477N	477	N	Tada22	Imdevimab	6.9	7.5	=	1.1
S477N	477	N	Liu21	Imdevimab			=	2.9
S477N	477	N	Liu21	Romlusevimab			=	2.4
S477N	477	N	Zhou21e	Sotrovimab	41.7	36.5	=	0.9
S477N	477	N	Liu21	Sotrovimab			=	1.9
S477N	477	N	Tada22	Sotrovimab	135.4	262.6	=	1.9
S477N	477	N	Cathcart21	Sotrovimab			=	2
S477N	477	N	Liu21	Tixagevimab			=	1.5
S477N	477	N	Tada22	Tixagevimab	6.1	16.2	=	2.7
T478K	478	K	Liu21	Adintrevimab			=	1.2
T478K	478	K	Liu21	Amubarvimab			=	0.9
T478K	478	K	Tada22	Bamlanivimab	2.8	3.1	=	1.1
T478K	478	K	Liu21	Bamlanivimab			=	1.4
T478K	478	K	Zhou21e	Bamlanivimab	7.3	14.1	=	1.9
T478K	478	K	Tada22	Bamlanivimab/Etesevimab	2.9	4.3	=	1.5
T478K	478	K	Westendorf21	Bebtelovimab	3	2	=	0.7
T478K	478	K	Zhou21e	Bebtelovimab	3.1	2.6	=	0.8
T478K	478	K	Liu21	Casirivimab			=	0.8
T478K	478	K	Tada22	Casirivimab	2.6	4.2	=	1.6
T478K	478	K	Tada22	Casirivimab/Imdevimab	1.3	1.9	=	1.5
T478K	478	K	Liu21	Cilgavimab			=	0.9
T478K	478	K	Zhou21e	Cilgavimab	2.6	2.9	=	1.1
T478K	478	K	Tada22	Cilgavimab	10.1	24.9	=	2.5
T478K	478	K	Tada22	Cilgavimab/Tixagevimab	6.9	13.5	=	2
T478K	478	K	Zhou21e	Etesevimab	6.9	5.1	=	0.7
T478K	478	K	Liu21	Etesevimab			=	0.8
T478K	478	K	Tada22	Etesevimab	4.4	3.7	=	0.8
T478K	478	K	Wang22b	Imdevimab			=	1
T478K	478	K	Tada22	Imdevimab	6.9	10.1	=	1.5
T478K	478	K	Liu21	Imdevimab			=	1.6
T478K	478	K	Liu21	Romlusevimab			=	1.6
T478K	478	K	Zhou21e	Sotrovimab	41.7	38.9	=	0.9
T478K	478	K	Cathcart21	Sotrovimab			=	1
T478K	478	K	Liu21	Sotrovimab			=	1.8
T478K	478	K	Tada22	Sotrovimab	135.4	366.3	=	2.7
T478K	478	K	Liu21	Tixagevimab			=	1.5
T478K	478	K	Tada22	Tixagevimab	6.1	13.9	=	2.3
E484A	484	A	Liu21	Adintrevimab			=	1.6
E484A	484	A	Ai22	Adintrevimab			=	5.5
E484A	484	A	Liu21	Amubarvimab			=	1.7
E484A	484	A	Ai22	Amubarvimab			=	13.7
E484A	484	A	Ai22	Bamlanivimab			>	291
E484A	484	A	Tada22	Bamlanivimab	2.8	1000	>	357.1
E484A	484	A	Liu21	Bamlanivimab			>	1000
E484A	484	A	Zhou21e	Bamlanivimab	7.3	10000	>	1369.9
E484A	484	A	Tada22	Bamlanivimab/Etesevimab	2.9	140.3	=	48.4
E484A	484	A	Zhou21e	Bebtelovimab	3.1	3.5	=	1.1
E484A	484	A	Ai22	Bebtelovimab			=	1.6
E484A	484	A	Liu21	Casirivimab			=	4.8
E484A	484	A	Ai22	Casirivimab			=	9
E484A	484	A	Tada22	Casirivimab	2.6	56.7	=	21.8
E484A	484	A	Tada22	Casirivimab/Imdevimab	1.3	10.2	=	7.8
E484A	484	A	Ai22	Cilgavimab			=	1.2
E484A	484	A	Zhou21e	Cilgavimab	2.6	3.1	=	1.2
E484A	484	A	Liu21	Cilgavimab			=	1.4
E484A	484	A	Tada22	Cilgavimab	10.1	54.5	=	5.4
E484A	484	A	Tada22	Cilgavimab/Tixagevimab	6.9	35.3	=	5.1
E484A	484	A	Ai22	Etesevimab			=	2.5
E484A	484	A	Liu21	Etesevimab			=	2.8
E484A	484	A	Zhou21e	Etesevimab	6.9	26.6	=	3.9
E484A	484	A	Tada22	Etesevimab	4.4	34.1	=	7.8
E484A	484	A	Ai22	Imdevimab			=	1.1
E484A	484	A	Wang22b	Imdevimab			=	1.4
E484A	484	A	Liu21	Imdevimab			=	1.6
E484A	484	A	Tada22	Imdevimab	6.9	17.7	=	2.6
E484A	484	A	Ai22	Regdanvimab			=	1.1
E484A	484	A	Liu21	Romlusevimab			=	1.9
E484A	484	A	Tada22	Sotrovimab	135.4	35.8	=	0.3
E484A	484	A	Zhou21e	Sotrovimab	41.7	25.8	=	0.6
E484A	484	A	Ai22	Sotrovimab			=	1.1
E484A	484	A	Liu21	Sotrovimab			=	1.4
E484A	484	A	Liu21	Tixagevimab			=	4.9
E484A	484	A	Ai22	Tixagevimab			=	8.1
E484A	484	A	Tada22	Tixagevimab	6.1	68.5	=	11.2
Q493R	493	R	Ai22	Adintrevimab			=	1.2
Q493R	493	R	Liu21	Adintrevimab			=	1.6
Q493R	493	R	Liu21	Amubarvimab			=	7.3
Q493R	493	R	Ai22	Amubarvimab			=	15.8
Q493R	493	R	Ai22	Bamlanivimab			>	291
Q493R	493	R	Liu21	Bamlanivimab			>	1000
Q493R	493	R	Zhou21e	Bamlanivimab	7.3	10000	>	1369.9
Q493R	493	R	Westendorf21	Bebtelovimab	3	2	=	0.7
Q493R	493	R	Zhou21e	Bebtelovimab	3.1	3.1	=	1
Q493R	493	R	Ai22	Bebtelovimab			=	1.4
Q493R	493	R	Liu21	Casirivimab			=	42
Q493R	493	R	Ai22	Casirivimab			=	56.4
Q493R	493	R	Zhou21e	Cilgavimab	2.6	1.7	=	0.7
Q493R	493	R	Ai22	Cilgavimab			=	1.1
Q493R	493	R	Liu21	Cilgavimab			=	1.1
Q493R	493	R	FDA21c	Cilgavimab/Tixagevimab			=	3.4
Q493R	493	R	Liu21	Etesevimab			=	16
Q493R	493	R	Zhou21e	Etesevimab	6.9	320	=	46.4
Q493R	493	R	Ai22	Etesevimab			=	65.1
Q493R	493	R	Wang22b	Imdevimab			=	0.9
Q493R	493	R	Liu21	Imdevimab			=	1.4
Q493R	493	R	Ai22	Imdevimab			=	3.3
Q493R	493	R	Ai22	Regdanvimab			>	949
Q493R	493	R	Liu21	Romlusevimab			=	2
Q493R	493	R	Ai22	Sotrovimab			=	0.4
Q493R	493	R	Liu21	Sotrovimab			=	1.2
Q493R	493	R	Zhou21e	Sotrovimab	41.7	57.7	=	1.4
Q493R	493	R	Liu21	Tixagevimab			=	4.2
Q493R	493	R	Ai22	Tixagevimab			=	6.5
Q493R	493	R	FDA21c	Tixagevimab			=	7.9
G496S	496	S	Liu21	Adintrevimab			=	1.2
G496S	496	S	Ai22	Adintrevimab			=	3.2
G496S	496	S	Liu21	Amubarvimab			=	0.8
G496S	496	S	Ai22	Amubarvimab			=	4.2
G496S	496	S	Zhou21e	Bamlanivimab	7.3	1.8	=	0.2
G496S	496	S	Liu21	Bamlanivimab			=	1
G496S	496	S	Tada22	Bamlanivimab	2.8	3.3	=	1.2
G496S	496	S	Ai22	Bamlanivimab			=	1.3
G496S	496	S	Tada22	Bamlanivimab/Etesevimab	2.9	4.3	=	1.5
G496S	496	S	Zhou21e	Bebtelovimab	3.1	2.7	=	0.9
G496S	496	S	Ai22	Bebtelovimab			=	2.5
G496S	496	S	Ai22	Casirivimab			=	0.8
G496S	496	S	Liu21	Casirivimab			=	1
G496S	496	S	Tada22	Casirivimab	2.6	3.7	=	1.4
G496S	496	S	Tada22	Casirivimab/Imdevimab	1.3	2.1	=	1.6
G496S	496	S	Zhou21e	Cilgavimab	2.6	1.6	=	0.6
G496S	496	S	Liu21	Cilgavimab			=	1.3
G496S	496	S	Ai22	Cilgavimab			=	2.3
G496S	496	S	Tada22	Cilgavimab	10.1	26.5	=	2.6
G496S	496	S	Tada22	Cilgavimab/Tixagevimab	6.9	11.4	=	1.7
G496S	496	S	Ai22	Etesevimab			=	0.7
G496S	496	S	Liu21	Etesevimab			=	1.3
G496S	496	S	Tada22	Etesevimab	4.4	7.3	=	1.7
G496S	496	S	Tada22	Imdevimab	6.9	7.1	=	1
G496S	496	S	Wang22b	Imdevimab			=	4.7
G496S	496	S	Liu21	Imdevimab			=	6.2
G496S	496	S	Ai22	Imdevimab			=	8.2
G496S	496	S	Ai22	Regdanvimab			=	0.6
G496S	496	S	Liu21	Romlusevimab			=	1.2
G496S	496	S	Zhou21e	Sotrovimab	41.7	29.1	=	0.7
G496S	496	S	Ai22	Sotrovimab			=	0.9
G496S	496	S	Tada22	Sotrovimab	135.4	178.3	=	1.3
G496S	496	S	Liu21	Sotrovimab			=	1.4
G496S	496	S	Ai22	Tixagevimab			=	0.9
G496S	496	S	Liu21	Tixagevimab			=	0.9
G496S	496	S	Tada22	Tixagevimab	6.1	7.9	=	1.3
Q498R	498	R	Liu21	Adintrevimab			=	0.4
Q498R	498	R	Ai22	Adintrevimab			=	1.3
Q498R	498	R	Liu21	Amubarvimab			=	1.2
Q498R	498	R	Ai22	Amubarvimab			=	6.4
Q498R	498	R	Liu21	Bamlanivimab			=	1.4
Q498R	498	R	Ai22	Bamlanivimab			=	1.9
Q498R	498	R	Zhou21e	Bamlanivimab	7.3	16.3	=	2.2
Q498R	498	R	Tada22	Bamlanivimab	2.8	11.8	=	4.2
Q498R	498	R	Tada22	Bamlanivimab/Etesevimab	2.9	24	=	8.3
Q498R	498	R	Westendorf21	Bebtelovimab	3	2	=	0.7
Q498R	498	R	Zhou21e	Bebtelovimab	3.1	2.5	=	0.8
Q498R	498	R	Ai22	Bebtelovimab			=	2
Q498R	498	R	Ai22	Casirivimab			=	1
Q498R	498	R	Liu21	Casirivimab			=	1.5
Q498R	498	R	Tada22	Casirivimab	2.6	10.7	=	4.1
Q498R	498	R	Tada22	Casirivimab/Imdevimab	1.3	0.7	=	0.5
Q498R	498	R	Ai22	Cilgavimab			=	1.2
Q498R	498	R	Liu21	Cilgavimab			=	1.4
Q498R	498	R	Tada22	Cilgavimab	10.1	23.5	=	2.3
Q498R	498	R	Zhou21e	Cilgavimab	2.6	5.9	=	2.3
Q498R	498	R	Tada22	Cilgavimab/Tixagevimab	6.9	47	=	6.8
Q498R	498	R	Liu21	Etesevimab			=	1.7
Q498R	498	R	Ai22	Etesevimab			=	2.6
Q498R	498	R	Zhou21e	Etesevimab	6.9	32	=	4.6
Q498R	498	R	Tada22	Etesevimab	4.4	70.8	=	16.1
Q498R	498	R	Wang22b	Imdevimab			=	0.9
Q498R	498	R	Liu21	Imdevimab			=	1.6
Q498R	498	R	Tada22	Imdevimab	6.9	27.9	=	4
Q498R	498	R	Ai22	Imdevimab			=	7.5
Q498R	498	R	Ai22	Regdanvimab			=	0.3
Q498R	498	R	Liu21	Romlusevimab			=	1.2
Q498R	498	R	Tada22	Sotrovimab	135.4	116.6	=	0.9
Q498R	498	R	Zhou21e	Sotrovimab	41.7	36.8	=	0.9
Q498R	498	R	Ai22	Sotrovimab			=	1.3
Q498R	498	R	Liu21	Sotrovimab			=	1.3
Q498R	498	R	Ai22	Tixagevimab			=	0.5
Q498R	498	R	Liu21	Tixagevimab			=	1.1
Q498R	498	R	Tada22	Tixagevimab	6.1	85.1	=	14
N501Y	501	Y	Liu21	Adintrevimab			=	1.8
N501Y	501	Y	Ai22	Adintrevimab			=	4.3
N501Y	501	Y	Liu21	Amubarvimab			=	1.2
N501Y	501	Y	Ai22	Amubarvimab			=	1.6
N501Y	501	Y	Liu21	Bamlanivimab			=	1.6
N501Y	501	Y	Zhou21e	Bamlanivimab	7.3	15.1	=	2.1
N501Y	501	Y	Ai22	Bamlanivimab			=	3.5
N501Y	501	Y	Tada22	Bamlanivimab	2.8	13.1	=	4.7
N501Y	501	Y	Tada22	Bamlanivimab/Etesevimab	2.9	7	=	2.4
N501Y	501	Y	Westendorf21	Bebtelovimab	5	2	=	0.4
N501Y	501	Y	Westendorf21	Bebtelovimab	3	2	=	0.7
N501Y	501	Y	Westendorf21	Bebtelovimab	3	2	=	0.7
N501Y	501	Y	Zhou21e	Bebtelovimab	3.1	3.1	=	1
N501Y	501	Y	Ai22	Bebtelovimab			=	1.9
N501Y	501	Y	Liu21	Casirivimab			=	1.4
N501Y	501	Y	Tada22	Casirivimab	2.6	3.6	=	1.4
N501Y	501	Y	Ai22	Casirivimab			=	3.6
N501Y	501	Y	Tada22	Casirivimab/Imdevimab	1.3	1.5	=	1.2
N501Y	501	Y	Liu21	Cilgavimab			=	1.1
N501Y	501	Y	Zhou21e	Cilgavimab	2.6	3.3	=	1.3
N501Y	501	Y	Tada22	Cilgavimab	10.1	23.4	=	2.3
N501Y	501	Y	Ai22	Cilgavimab			=	4.9
N501Y	501	Y	Tada22	Cilgavimab/Tixagevimab	6.9	8.7	=	1.3
N501Y	501	Y	Zhou21e	Etesevimab	6.9	22	=	3.2
N501Y	501	Y	Liu21	Etesevimab			=	9.8
N501Y	501	Y	Tada22	Etesevimab	4.4	66.1	=	15
N501Y	501	Y	Ai22	Etesevimab			=	23.3
N501Y	501	Y	Liu21	Imdevimab			=	1.2
N501Y	501	Y	Tada22	Imdevimab	6.9	12.6	=	1.8
N501Y	501	Y	Ai22	Imdevimab			=	1.9
N501Y	501	Y	Wang22b	Imdevimab			=	3.2
N501Y	501	Y	Ai22	Regdanvimab			=	2
N501Y	501	Y	Liu21	Romlusevimab			=	2.7
N501Y	501	Y	Cathcart21	Sotrovimab			=	0.4
N501Y	501	Y	Tada22	Sotrovimab	135.4	193.2	=	1.4
N501Y	501	Y	Liu21	Sotrovimab			=	1.8
N501Y	501	Y	Zhou21e	Sotrovimab	41.7	76.1	=	1.8
N501Y	501	Y	Ai22	Sotrovimab			=	3
N501Y	501	Y	Tada22	Tixagevimab	6.1	8.8	=	1.4
N501Y	501	Y	Liu21	Tixagevimab			=	1.5
N501Y	501	Y	Ai22	Tixagevimab			=	3.4
Y505H	505	H	Liu21	Adintrevimab			=	0.8
Y505H	505	H	Ai22	Adintrevimab			=	2.8
Y505H	505	H	Liu21	Amubarvimab			=	0.8
Y505H	505	H	Ai22	Amubarvimab			=	1
Y505H	505	H	Tada22	Bamlanivimab	2.8	1.4	=	0.5
Y505H	505	H	Liu21	Bamlanivimab			=	1
Y505H	505	H	Zhou21e	Bamlanivimab	7.3	7.5	=	1
Y505H	505	H	Ai22	Bamlanivimab			=	1.1
Y505H	505	H	Tada22	Bamlanivimab/Etesevimab	2.9	4.1	=	1.4
Y505H	505	H	Zhou21e	Bebtelovimab	3.1	4.4	=	1.4
Y505H	505	H	Ai22	Bebtelovimab			=	1.5
Y505H	505	H	Ai22	Casirivimab			=	0.5
Y505H	505	H	Liu21	Casirivimab			=	0.9
Y505H	505	H	Tada22	Casirivimab	2.6	2.3	=	0.9
Y505H	505	H	Tada22	Casirivimab/Imdevimab	1.3	1.1	=	0.8
Y505H	505	H	Ai22	Cilgavimab			=	1
Y505H	505	H	Liu21	Cilgavimab			=	1
Y505H	505	H	Zhou21e	Cilgavimab	2.6	4.7	=	1.8
Y505H	505	H	Tada22	Cilgavimab	10.1	18.8	=	1.9
Y505H	505	H	Tada22	Cilgavimab/Tixagevimab	6.9	13.3	=	1.9
Y505H	505	H	Ai22	Etesevimab			=	1.2
Y505H	505	H	Liu21	Etesevimab			=	1.2
Y505H	505	H	Tada22	Etesevimab	4.4	28.3	=	6.4
Y505H	505	H	Zhou21e	Etesevimab	6.9	50	=	7.2
Y505H	505	H	Wang22b	Imdevimab			=	0.2
Y505H	505	H	Tada22	Imdevimab	6.9	4.2	=	0.6
Y505H	505	H	Ai22	Imdevimab			=	0.7
Y505H	505	H	Liu21	Imdevimab			=	0.7
Y505H	505	H	Ai22	Regdanvimab			=	0.5
Y505H	505	H	Liu21	Romlusevimab			=	0.9
Y505H	505	H	Tada22	Sotrovimab	135.4	57.3	=	0.4
Y505H	505	H	Ai22	Sotrovimab			=	0.9
Y505H	505	H	Zhou21e	Sotrovimab	41.7	38.5	=	0.9
Y505H	505	H	Liu21	Sotrovimab			=	1.4
Y505H	505	H	Ai22	Tixagevimab			=	0.6
Y505H	505	H	Liu21	Tixagevimab			=	1
Y505H	505	H	Tada22	Tixagevimab	6.1	15.7	=	2.6
